# Supplementary material for: Single case-control design for the study of the neuropsychological deficits and dissociations in Huntington’s disease-like 2
Source: MethodsX. 2020 Jan 10;7:100782. doi: 10.1016/j.mex.2020.100782 (PMC6995251; doi:10.1016/j.mex.2020.100782)
Supplement: Supplementary file 2 [file mmc2.xlsx]

## Sheet: Control A
		Age	Years of education	MoCA Visuospatial Executive Total	Attention Total (MoCA)	Language Total (MoCA)	Abstraction (MoCA)	Delayed Recall (MoCA)	Orientation (MoCA)	MoCA Total Score	RAVLT I	RAVLT II	RAVLT III	RAVLT IV			RAVLT V	RAVLT B	RAVLT VI	RAVLT Total I to V	RAVLT Delayed Recall	RAVLT Recognition	RAVLT Recognition Errors	RAVLT A to B	RAVLT B to A	RAVLT Commision Errors	RAVLT Repeated comissions	RAVLT Intrusions	RAVLT Repeated Intrusions			RAVLT Repetitions	RAVLT Trial V-I	RAVLT V-VI	Desing Fluency 1 (D-KEFS)	Desing Fluency 2 (D-KEFS)	Desing Fluency 3 (D-KEFS)	Desing Fluency Total (D-KEFS)	Desing Fluency Set Loss 1 (D-KEFS)	Desing Fluency Set Loss 2 (D-KEFS)	Desing Fluency Set Loss 3 (D-KEFS)	Desing Fluency Set Loss Total (D-KEFS)	Desing Fluency Repeated 1 (D-KEFS)	Desing Fluency Repeated 2 (D-KEFS)			Desing Fluency Repeated 3 (D-KEFS)	Desing Fluency Repeated Total (D-KEFS)	Desing Fluency Attempted 1 (D-KEFS)
Age	Correlation Coefficient	1													Age	Correlation Coefficient														Age	Correlation Coefficient														Age	Correlation Coefficient
	Sig. (2-tailed)															Sig. (2-tailed)															Sig. (2-tailed)															Sig. (2-tailed)
	N	25														N															N															N
Years of education	Correlation Coefficient	0.0153123	1												Years of education	Correlation Coefficient														Years of education	Correlation Coefficient														Years of education	Correlation Coefficient
	Sig. (2-tailed)	0.942088														Sig. (2-tailed)															Sig. (2-tailed)															Sig. (2-tailed)
	N	25	25													N															N															N
Visuospatial Executive Total (MoCA)	Correlation Coefficient	-0.00582155	-0.0380188	1											Visuospatial Executive Total (MoCA)	Correlation Coefficient														Visuospatial Executive Total (MoCA)	Correlation Coefficient														Visuospatial Executive Total (MoCA)	Correlation Coefficient
	Sig. (2-tailed)	0.977967	0.856818													Sig. (2-tailed)															Sig. (2-tailed)															Sig. (2-tailed)
	N	25	25	25	25											N															N															N
Attention Total (MoCA)	Correlation Coefficient	-0.0018005	-0.019162	.475*	1										Attention Total (MoCA)	Correlation Coefficient														Attention Total (MoCA)	Correlation Coefficient														Attention Total (MoCA)	Correlation Coefficient
	Sig. (2-tailed)	0.993185	0.927562	0.0164923												Sig. (2-tailed)															Sig. (2-tailed)															Sig. (2-tailed)
	N	25	25	25	25											N															N															N
Language Total (MoCA)	Correlation Coefficient	-0.197208	0.0918384	0.174062	0.266711	1									Language Total (MoCA)	Correlation Coefficient														Language Total (MoCA)	Correlation Coefficient														Language Total (MoCA)	Correlation Coefficient
	Sig. (2-tailed)	0.344719	0.662396	0.405335	0.197475											Sig. (2-tailed)															Sig. (2-tailed)															Sig. (2-tailed)
	N	25	25	25	25	25										N															N															N
Abstraction (MoCA)	Correlation Coefficient	-0.0305652	-0.113255	-0.0685086	-0.0885588	0.292753	1								Abstraction (MoCA)	Correlation Coefficient														Abstraction (MoCA)	Correlation Coefficient														Abstraction (MoCA)	Correlation Coefficient
	Sig. (2-tailed)	0.884683	0.589871	0.744887	0.673789	0.15556										Sig. (2-tailed)															Sig. (2-tailed)															Sig. (2-tailed)
	N	25	25	25	25	25	25									N															N															N
Delayed Recall (MoCA)	Correlation Coefficient	-0.0174263	0.112498	0.378964	.479*	0.237051	0.0606675	1							Delayed Recall (MoCA)	Correlation Coefficient														Delayed Recall (MoCA)	Correlation Coefficient														Delayed Recall (MoCA)	Correlation Coefficient
	Sig. (2-tailed)	0.934109	0.592376	0.0617361	0.0152927	0.253899	0.773291									Sig. (2-tailed)															Sig. (2-tailed)															Sig. (2-tailed)
	N	25	25	25	25	25	25	25								N															N															N
Orientation (MoCA)	Correlation Coefficient	0.226706	0.269191	0.109653	0.32708	-0.0629713	-0.171491	0.285227	1						Orientation (MoCA)	Correlation Coefficient														Orientation (MoCA)	Correlation Coefficient														Orientation (MoCA)	Correlation Coefficient
	Sig. (2-tailed)	0.275816	0.193182	0.601827	0.110505	0.764914	0.412414	0.166963								Sig. (2-tailed)															Sig. (2-tailed)															Sig. (2-tailed)
	N	25	25	25	25	25	25	25	25							N															N															N
MoCA Total Score	Correlation Coefficient	-0.0748047	0.0731302	.605**	.766**	.642**	0.240525	.730**	0.226618	1					MoCA Total Score	Correlation Coefficient														MoCA Total Score	Correlation Coefficient														MoCA Total Score	Correlation Coefficient
	Sig. (2-tailed)	0.72231	0.728293	0.001349	7.96154e-06	0.000536408	0.2468	3.44214e-05	0.276009							Sig. (2-tailed)															Sig. (2-tailed)															Sig. (2-tailed)
	N	25	25	25	25	25	25	25	25	25						N															N															N
RAVLT I	Correlation Coefficient	-0.232485	-0.147056	0.121066	.421*	0.386452	-0.165671	0.268097	0.333356	.398*	1				RAVLT I	Correlation Coefficient														RAVLT I	Correlation Coefficient														RAVLT I	Correlation Coefficient
	Sig. (2-tailed)	0.26343	0.483014	0.564301	0.0361697	0.0563617	0.428687	0.195069	0.103437	0.0486402						Sig. (2-tailed)															Sig. (2-tailed)															Sig. (2-tailed)
	N	25	25	25	25	25	25	25	25	25	25					N															N															N
RAVLT II	Correlation Coefficient	-0.298453	0.134804	0.379932	0.393063	0.239901	-0.307856	.421*	0.227374	.471*	.718**	1			RAVLT II	Correlation Coefficient														RAVLT II	Correlation Coefficient														RAVLT II	Correlation Coefficient
	Sig. (2-tailed)	0.1473	0.520579	0.0610201	0.0519254	0.248067	0.134365	0.0358738	0.274367	0.0175032	5.29395e-05					Sig. (2-tailed)															Sig. (2-tailed)															Sig. (2-tailed)
	N	25	25	25	25	25	25	25	25	25	25	25				N															N															N
RAVLT III	Correlation Coefficient	-0.141484	0.113787	0.362581	.499*	.542**	-0.194904	.408*	0.16582	.634**	.672**	.759**	1		RAVLT III	Correlation Coefficient														RAVLT III	Correlation Coefficient														RAVLT III	Correlation Coefficient
	Sig. (2-tailed)	0.499925	0.588112	0.0748686	0.0111133	0.00515407	0.350498	0.0428314	0.428268	0.000661758	0.000233946	1.07435e-05				Sig. (2-tailed)															Sig. (2-tailed)															Sig. (2-tailed)
	N	25	25	25	25	25	25	25	25	25	25	25	25			N															N															N
RAVLT IV	Correlation Coefficient	-0.112	0.333013	0.304176	0.3678	.500*	0.00584491	.432*	0.144071	.580**	.413*	.604**	.763**	1	RAVLT IV	Correlation Coefficient														RAVLT IV	Correlation Coefficient														RAVLT IV	Correlation Coefficient
	Sig. (2-tailed)	0.594025	0.103815	0.139326	0.0704732	0.0109966	0.977879	0.0310166	0.492037	0.00235975	0.0402573	0.00138368	9.0531e-06			Sig. (2-tailed)															Sig. (2-tailed)															Sig. (2-tailed)
	N	25	25	25	25	25	25	25	25	25	25	25	25	25		N															N															N
**. Correlation is significant at the 0.01 level (2-tailed).															**. Correlation is significant at the 0.01 level (2-tailed).															**. Correlation is significant at the 0.01 level (2-tailed).															**. Correlation is significant at the 0.01 level (2-tailed).
*. Correlation is significant at the 0.05 level (2-tailed).															*. Correlation is significant at the 0.05 level (2-tailed).															*. Correlation is significant at the 0.05 level (2-tailed).															*. Correlation is significant at the 0.05 level (2-tailed).
		Age	Years of education	MoCA Visuospatial Executive Total	Attention Total (MoCA)	Language Total (MoCA)	Abstraction (MoCA)	Delayed Recall (MoCA)	Orientation (MoCA)	MoCA Total Score	RAVLT I	RAVLT II	RAVLT III	RAVLT IV			RAVLT V	RAVLT B	RAVLT VI	RAVLT Total I to V	RAVLT Delayed Recall	RAVLT Recognition	RAVLT Recognition Errors	RAVLT A to B	RAVLT B to A	RAVLT Commision Errors	RAVLT Repeated comissions	RAVLT Intrusions	RAVLT Repeated Intrusions			RAVLT Repetitions	RAVLT Trial V-I	RAVLT V-VI	Desing Fluency 1 (D-KEFS)	Desing Fluency 2 (D-KEFS)	Desing Fluency 3 (D-KEFS)	Desing Fluency Total (D-KEFS)	Desing Fluency Set Loss 1 (D-KEFS)	Desing Fluency Set Loss 2 (D-KEFS)	Desing Fluency Set Loss 3 (D-KEFS)	Desing Fluency Set Loss Total (D-KEFS)	Desing Fluency Repeated 1 (D-KEFS)	Desing Fluency Repeated 2 (D-KEFS)			Desing Fluency Repeated 3 (D-KEFS)	Desing Fluency Repeated Total (D-KEFS)	Desing Fluency Attempted 1 (D-KEFS)
RAVLT V	Correlation Coefficient	-0.237304	0.0465317	0.199653	0.161104	0.299138	-0.158757	0.309821	-0.0208765	0.328812	0.343738	.625**	.606**	.654**	RAVLT V	Correlation Coefficient	1													RAVLT V	Correlation Coefficient														RAVLT V	Correlation Coefficient
	Sig. (2-tailed)	0.253377	0.825196	0.338649	0.441701	0.146329	0.448467	0.131768	0.921099	0.10852	0.0924892	0.000831052	0.00132087	0.000388882		Sig. (2-tailed)															Sig. (2-tailed)															Sig. (2-tailed)
	N	25	25	25	25	25	25	25	25	25	25	25	25	25		N	25														N															N
RAVLT B	Correlation Coefficient	-0.212393	0.212853	0.282131	0.377399	.426*	0.257921	.441*	-0.0320964	.600**	0.158523	.433*	.440*	.575**	RAVLT B	Correlation Coefficient	0.271446	1												RAVLT B	Correlation Coefficient														RAVLT B	Correlation Coefficient
	Sig. (2-tailed)	0.308066	0.306996	0.171819	0.0629078	0.0335261	0.213215	0.0271458	0.878946	0.00152076	0.449145	0.0304586	0.0277066	0.00264441		Sig. (2-tailed)	0.189334														Sig. (2-tailed)															Sig. (2-tailed)
	N	25	25	25	25	25	25	25	25	25	25	25	25	25		N	25	25													N															N
RAVLT VI	Correlation Coefficient	-0.232359	0.324202	0.189173	0.392191	0.393295	-0.0720172	.408*	0.2673	.493*	.460*	.597**	.726**	.879**	RAVLT VI	Correlation Coefficient	.700**	.500*	1											RAVLT VI	Correlation Coefficient														RAVLT VI	Correlation Coefficient
	Sig. (2-tailed)	0.263695	0.113863	0.365117	0.0524944	0.0517745	0.732279	0.0430944	0.196451	0.0122824	0.0207044	0.00161952	3.93976e-05	7.46064e-09		Sig. (2-tailed)	9.94445e-05	0.010868													Sig. (2-tailed)															Sig. (2-tailed)
	N	25	25	25	25	25	25	25	25	25	25	25	25	25		N	25	25	25												N															N
RAVLT Total I to V	Correlation Coefficient	-0.201208	0.181128	.399*	.462*	.515**	-0.168231	.419*	0.205058	.622**	.684**	.853**	.934**	.839**	RAVLT Total I to V	Correlation Coefficient	.773**	.474*	.801**	1										RAVLT Total I to V	Correlation Coefficient														RAVLT Total I to V	Correlation Coefficient
	Sig. (2-tailed)	0.334822	0.386229	0.0478996	0.0200132	0.00837242	0.421486	0.0369349	0.325461	0.000891935	0.000165581	6.07008e-08	9.84183e-12	1.56188e-07		Sig. (2-tailed)	5.93286e-06	0.0165973	1.47766e-06												Sig. (2-tailed)															Sig. (2-tailed)
	N	25	25	25	25	25	25	25	25	25	25	25	25	25		N	25	25	25	25											N															N
RAVLT Delayed Recall	Correlation Coefficient	-0.231505	.428*	0.183408	0.37314	.429*	-0.198805	.479*	0.319138	.514**	.434*	.679**	.697**	.823**	RAVLT Delayed Recall	Correlation Coefficient	.780**	.443*	.887**	.804**	1									RAVLT Delayed Recall	Correlation Coefficient														RAVLT Delayed Recall	Correlation Coefficient
	Sig. (2-tailed)	0.265504	0.0326658	0.380178	0.0661833	0.0324432	0.340748	0.0154976	0.119951	0.0085276	0.0303012	0.000188164	0.000109185	4.35152e-07		Sig. (2-tailed)	4.23425e-06	0.0264068	3.3659e-09	1.28418e-06											Sig. (2-tailed)															Sig. (2-tailed)
	N	25	25	25	25	25	25	25	25	25	25	25	25	25		N	25	25	25	25	25										N															N
RAVLT Recognition	Correlation Coefficient	-0.116776	0.248541	0.277509	0.262305	0.0609968	-.433*	0.34846	.433*	0.264295	0.307582	.400*	.486*	.497*	RAVLT Recognition	Correlation Coefficient	0.342082	0.265981	.568**	.472*	.548**	1								RAVLT Recognition	Correlation Coefficient														RAVLT Recognition	Correlation Coefficient
	Sig. (2-tailed)	0.578282	0.230919	0.179251	0.205262	0.772092	0.0304683	0.0878076	0.0305609	0.201719	0.134729	0.047583	0.0138429	0.0115129		Sig. (2-tailed)	0.094175	0.198751	0.003062	0.0171232	0.00459741										Sig. (2-tailed)															Sig. (2-tailed)
	N	25	25	25	25	25	25	25	25	25	25	25	25	25		N	25	25	25	25	25	25									N															N
RAVLT Recognition Errors	Correlation Coefficient	-0.0508011	-0.247549	-0.0592551	-0.148641	0.00358198	0.0429213	-0.313873	0.31945	-0.185742	-0.141031	-0.360966	-0.356461	-.459*	RAVLT Recognition Errors	Correlation Coefficient	-0.267586	-0.371029	-0.305069	-0.358286	-0.274253	0.0224338	1							RAVLT Recognition Errors	Correlation Coefficient														RAVLT Recognition Errors	Correlation Coefficient
	Sig. (2-tailed)	0.809434	0.232847	0.778439	0.478255	0.986442	0.838578	0.126529	0.119569	0.374038	0.501311	0.07627	0.0802849	0.0210846		Sig. (2-tailed)	0.195953	0.0678541	0.13811	0.0786394	0.184618	0.915234									Sig. (2-tailed)															Sig. (2-tailed)
	N	25	25	25	25	25	25	25	25	25	25	25	25	25		N	25	25	25	25	25	25	25								N															N
RAVLT A to B	Correlation Coefficient	0.091361	-0.0375252	-0.118704	0.0612695	-0.0479039	0.252445	-0.334747	0.181826	-0.116926	-0.0380887	-0.294401	-0.222897	-0.232394	RAVLT A to B	Correlation Coefficient	-0.356207	-0.127069	-0.0911476	-0.248445	-0.220676	-.400*	0.283687	1						RAVLT A to B	Correlation Coefficient														RAVLT A to B	Correlation Coefficient
	Sig. (2-tailed)	0.66405	0.858658	0.571979	0.771099	0.820123	0.223436	0.101917	0.384371	0.577791	0.856557	0.153139	0.284181	0.263621		Sig. (2-tailed)	0.080516	0.544995	0.66479	0.231106	0.289131	0.0476418	0.169366								Sig. (2-tailed)															Sig. (2-tailed)
	N	25	25	25	25	25	25	25	25	25	25	25	25	25		N	25	25	25	25	25	25	25	25							N															N
RAVLT B to A	Correlation Coefficient	-.434*	-0.0985176	-0.296886	-0.0769192	-0.07006	0.162678	-0.317567	-0.310285	-0.233429	-0.0651941	-0.19245	-0.206636	-0.240885	RAVLT B to A	Correlation Coefficient	-0.245025	0.0173849	-0.237942	-0.211631	-0.343384	-0.120856	0.210893	0.152861	1					RAVLT B to A	Correlation Coefficient														RAVLT B to A	Correlation Coefficient
	Sig. (2-tailed)	0.0303777	0.639418	0.149539	0.714777	0.739304	0.437192	0.121888	0.131161	0.261439	0.756856	0.356715	0.321668	0.246072		Sig. (2-tailed)	0.2378	0.934265	0.252067	0.309848	0.0928481	0.56498	0.311577	0.465707							Sig. (2-tailed)															Sig. (2-tailed)
	N	25	25	25	25	25	25	25	25	25	25	25	25	25		N	25	25	25	25	25	25	25	25	25						N															N
RAVLT Commision Errors	Correlation Coefficient	0.137185	-0.0517122	-0.179471	-0.179378	-0.379239	0.0810416	-0.364676	0.219247	-0.372214	-0.258156	-0.242419	-0.327901	-0.182071	RAVLT Commision Errors	Correlation Coefficient	-0.208743	-0.298425	-0.0965754	-0.320848	-0.125779	-0.0395725	0.37236	0.203588	0.0832197	1				RAVLT Commision Errors	Correlation Coefficient														RAVLT Commision Errors	Correlation Coefficient
	Sig. (2-tailed)	0.513169	0.806079	0.390663	0.390914	0.0615319	0.700165	0.0730793	0.292344	0.0669121	0.212784	0.242986	0.109561	0.383721		Sig. (2-tailed)	0.316649	0.14734	0.646068	0.117869	0.549117	0.851029	0.0667972	0.329016	0.692486						Sig. (2-tailed)															Sig. (2-tailed)
	N	25	25	25	25	25	25	25	25	25	25	25	25	25		N	25	25	25	25	25	25	25	25	25	25					N															N
RAVLT Repeated comissions	Correlation Coefficient	-0.200825	-0.158892	-0.14678	-0.101333	-0.297984	-0.17431	-0.258507	0.0761201	-0.324204	-0.186552	-0.203278	-0.296739	-0.322447	RAVLT Repeated comissions	Correlation Coefficient	-0.333125	-0.150705	-0.339001	-0.356955	-0.241415	0.0530541	0.330929	0.00155919	0.361281	.633**	1			RAVLT Repeated comissions	Correlation Coefficient														RAVLT Repeated comissions	Correlation Coefficient
	Sig. (2-tailed)	0.335761	0.448077	0.483844	0.629826	0.147968	0.404654	0.212141	0.717621	0.113859	0.37192	0.329769	0.149751	0.115946		Sig. (2-tailed)	0.103691	0.472098	0.0973712	0.0798365	0.245004	0.801144	0.106129	0.994098	0.0759951	0.000684358					Sig. (2-tailed)															Sig. (2-tailed)
	N	25	25	25	25	25	25	25	25	25	25	25	25	25		N	25	25	25	25	25	25	25	25	25	25	25				N															N
RAVLT Intrusions	Correlation Coefficient	-0.057479	-0.221939	-0.173444	0.219298	-0.0839656	-0.159891	-0.0107526	0.0663821	-0.0650055	0.193619	-0.133601	-0.186292	-0.237353	RAVLT Intrusions	Correlation Coefficient	-0.31364	-0.286839	-0.225612	-0.201832	-0.296755	-0.00709672	0.115797	0.0420381	0.350567	-0.0962788	0.0976241	1		RAVLT Intrusions	Correlation Coefficient														RAVLT Intrusions	Correlation Coefficient
	Sig. (2-tailed)	0.784925	0.286311	0.407028	0.292229	0.689863	0.445192	0.959316	0.75256	0.757539	0.353746	0.524341	0.3726	0.253277		Sig. (2-tailed)	0.126827	0.164472	0.278204	0.333294	0.149728	0.973142	0.581494	0.841858	0.0857773	0.647086	0.642474				Sig. (2-tailed)															Sig. (2-tailed)
	N	25	25	25	25	25	25	25	25	25	25	25	25	25		N	25	25	25	25	25	25	25	25	25	25	25	25			N															N
RAVLT Repeated Intrusions	Correlation Coefficient	-0.0119497	0.179069	-.491*	0.0833697	-0.0894391	-0.0897203	-0.331895	0.146565	-0.215011	-0.0188227	-0.170018	-0.241199	-0.234228	RAVLT Repeated Intrusions	Correlation Coefficient	-0.238148	-0.0802101	-0.119495	-0.233366	-0.0991138	-0.0541289	0.189806	0.354102	0.281929	-0.0751752	-0.105573	.474*	1	RAVLT Repeated Intrusions	Correlation Coefficient														RAVLT Repeated Intrusions	Correlation Coefficient
	Sig. (2-tailed)	0.954791	0.391744	0.0126545	0.691959	0.670724	0.669746	0.105051	0.484491	0.302001	0.928841	0.416498	0.245439	0.259765		Sig. (2-tailed)	0.251644	0.703104	0.569402	0.261574	0.637383	0.797197	0.363485	0.0824502	0.172139	0.720988	0.615494	0.0166528			Sig. (2-tailed)															Sig. (2-tailed)
	N	25	25	25	25	25	25	25	25	25	25	25	25	25		N	25	25	25	25	25	25	25	25	25	25	25	25	25		N															N
RAVLT Repetitions	Correlation Coefficient	-0.0833986	-0.230756	0.11176	0.0668361	0.246285	0.258772	0.0571303	0.215812	0.221465	0.112675	0.0760223	0.0705492	-0.0354155	RAVLT Repetitions	Correlation Coefficient	0.11902	-0.0922517	-0.057154	0.11361	0.0126533	-0.0627235	.531**	0.131143	0.0999688	0.268885	0.210148	0.222177	0.0191229	RAVLT Repetitions	Correlation Coefficient	1													RAVLT Repetitions	Correlation Coefficient
	Sig. (2-tailed)	0.691857	0.267098	0.594823	0.75092	0.235319	0.211656	0.7862	0.30016	0.287366	0.591788	0.717969	0.737546	0.866533		Sig. (2-tailed)	0.57095	0.660965	0.786113	0.588697	0.952132	0.765814	0.00635919	0.532069	0.634468	0.193709	0.313328	0.285781	0.927709		Sig. (2-tailed)															Sig. (2-tailed)
	N	25	25	25	25	25	25	25	25	25	25	25	25	25		N	25	25	25	25	25	25	25	25	25	25	25	25	25		N	25														N
**. Correlation is significant at the 0.01 level (2-tailed).															**. Correlation is significant at the 0.01 level (2-tailed).															**. Correlation is significant at the 0.01 level (2-tailed).															**. Correlation is significant at the 0.01 level (2-tailed).
*. Correlation is significant at the 0.05 level (2-tailed).															*. Correlation is significant at the 0.05 level (2-tailed).															*. Correlation is significant at the 0.05 level (2-tailed).															*. Correlation is significant at the 0.05 level (2-tailed).
		Age	Years of education	MoCA Visuospatial Executive Total	Attention Total (MoCA)	Language Total (MoCA)	Abstraction (MoCA)	Delayed Recall (MoCA)	Orientation (MoCA)	MoCA Total Score	RAVLT I	RAVLT II	RAVLT III	RAVLT IV			RAVLT V	RAVLT B	RAVLT VI	RAVLT Total I to V	RAVLT Delayed Recall	RAVLT Recognition	RAVLT Recognition Errors	RAVLT A to B	RAVLT B to A	RAVLT Commision Errors	RAVLT Repeated comissions	RAVLT Intrusions	RAVLT Repeated Intrusions			RAVLT Repetitions	RAVLT Trial V-I	RAVLT V-VI	Desing Fluency 1 (D-KEFS)	Desing Fluency 2 (D-KEFS)	Desing Fluency 3 (D-KEFS)	Desing Fluency Total (D-KEFS)	Desing Fluency Set Loss 1 (D-KEFS)	Desing Fluency Set Loss 2 (D-KEFS)	Desing Fluency Set Loss 3 (D-KEFS)	Desing Fluency Set Loss Total (D-KEFS)	Desing Fluency Repeated 1 (D-KEFS)	Desing Fluency Repeated 2 (D-KEFS)			Desing Fluency Repeated 3 (D-KEFS)	Desing Fluency Repeated Total (D-KEFS)	Desing Fluency Attempted 1 (D-KEFS)
RAVLT V-I	Correlation Coefficient	-0.145156	0.174222	0.0175333	-0.173327	0.0867049	-0.0293796	0.129703	-0.237943	0.0352944	-0.343455	0.125516	0.154271	.419*	RAVLT V-I	Correlation Coefficient	.721**	0.254163	.420*	0.298997	.496*	0.121458	-0.168695	-0.302108	-0.136756	-0.0578323	-0.19023	-.417*	-0.153167	RAVLT V-I	Correlation Coefficient	0.0185841	1												RAVLT V-I	Correlation Coefficient
	Sig. (2-tailed)	0.488747	0.404897	0.933705	0.407351	0.680261	0.889129	0.536621	0.252064	0.866985	0.0927761	0.549957	0.461553	0.0372819		Sig. (2-tailed)	4.80263e-05	0.220194	0.0368024	0.146528	0.0116078	0.56303	0.420189	0.142171	0.514501	0.783633	0.362395	0.0378876	0.464805		Sig. (2-tailed)	0.929741														Sig. (2-tailed)
	N	25	25	25	25	25	25	25	25	25	25	25	25	25		N	25	25	25	25	25	25	25	25	25	25	25	25	25		N	25	25													N
RAVLT V-VI	Correlation Coefficient	0.077924	-0.35126	-0.0919225	-0.356213	-0.157525	-0.0622199	-0.217461	-0.26983	-0.295445	-0.273525	-0.180582	-0.333268	-.452*	RAVLT V-VI	Correlation Coefficient	0.044051	-0.276828	-.615**	-0.261961	-.399*	-0.343539	0.229443	-0.280248	0.115767	-0.150122	0.115247	0.0847187	0.04534	RAVLT V-VI	Correlation Coefficient	0.314379	0.224418	1											RAVLT V-VI	Correlation Coefficient
	Sig. (2-tailed)	0.711206	0.0851172	0.662105	0.0805104	0.452042	0.767644	0.296393	0.192086	0.151619	0.185834	0.387689	0.103534	0.0232485		Sig. (2-tailed)	0.834386	0.180364	0.00107782	0.205879	0.0481353	0.0926903	0.269905	0.174821	0.581592	0.473832	0.583303	0.687219	0.829608		Sig. (2-tailed)	0.125886	0.280821													Sig. (2-tailed)
	N	25	25	25	25	25	25	25	25	25	25	25	25	25		N	25	25	25	25	25	25	25	25	25	25	25	25	25		N	25	25	25												N
Desing Fluency 1 (D-KEFS)	Correlation Coefficient	-0.344892	0.0462818	0.250949	.414*	0.283296	0.247668	0.292215	0.290702	.506**	0.34647	0.329717	.457*	.464*	Desing Fluency 1 (D-KEFS)	Correlation Coefficient	.408*	0.323333	.617**	.497*	.486*	.506**	0.181698	-0.00372158	0.175316	0.147789	-0.0864175	-0.113285	-0.0520776	Desing Fluency 1 (D-KEFS)	Correlation Coefficient	0.279166	0.137155	-.408*	1										Desing Fluency 1 (D-KEFS)	Correlation Coefficient
	Sig. (2-tailed)	0.0913288	0.826121	0.226283	0.0394385	0.169979	0.232616	0.156357	0.158612	0.00990767	0.0897587	0.107493	0.0215306	0.0196022		Sig. (2-tailed)	0.0429148	0.114891	0.0010073	0.011582	0.0137388	0.00994143	0.384712	0.985914	0.401906	0.480812	0.681266	0.589772	0.804734		Sig. (2-tailed)	0.176561	0.513262	0.0428994												Sig. (2-tailed)
	N	25	25	25	25	25	25	25	25	25	25	25	25	25		N	25	25	25	25	25	25	25	25	25	25	25	25	25		N	25	25	25	25											N
Desing Fluency 2 (D-KEFS)	Correlation Coefficient	-0.268216	0.198933	0.195534	0.340443	0.339853	-0.0131669	0.38527	0.20864	.485*	0.275345	.473*	.543**	.537**	Desing Fluency 2 (D-KEFS)	Correlation Coefficient	.642**	0.236166	.671**	.592**	.714**	.552**	0.0959328	-0.247799	-0.0788007	0.101002	-0.117515	-0.216825	-0.0891815	Desing Fluency 2 (D-KEFS)	Correlation Coefficient	0.329031	0.3769	-0.32869	.732**	1									Desing Fluency 2 (D-KEFS)	Correlation Coefficient
	Sig. (2-tailed)	0.194862	0.340431	0.348912	0.0958652	0.0964793	0.950191	0.0571853	0.316894	0.0139058	0.182806	0.0169581	0.00504544	0.00567565		Sig. (2-tailed)	0.000544418	0.255728	0.000241575	0.00180867	6.21178e-05	0.00422942	0.648274	0.23236	0.708096	0.630952	0.575862	0.297841	0.67162		Sig. (2-tailed)	0.108271	0.0632853	0.108659	3.19982e-05											Sig. (2-tailed)
	N	25	25	25	25	25	25	25	25	25	25	25	25	25		N	25	25	25	25	25	25	25	25	25	25	25	25	25		N	25	25	25	25	25										N
Desing Fluency 3 (D-KEFS)	Correlation Coefficient	-0.123143	0.0468059	0.13478	.458*	.413*	0.312927	0.180743	0.144324	.523**	0.279209	0.356402	.482*	.398*	Desing Fluency 3 (D-KEFS)	Correlation Coefficient	.525**	.445*	.574**	.529**	.496*	0.0877666	0.00860047	0.218022	-0.0378035	0.0356464	-0.304244	-0.264213	0.123992	Desing Fluency 3 (D-KEFS)	Correlation Coefficient	0.328072	0.306321	-0.248234	.663**	.633**	1								Desing Fluency 3 (D-KEFS)	Correlation Coefficient
	Sig. (2-tailed)	0.557585	0.824182	0.520652	0.0213475	0.0399229	0.127738	0.387258	0.491268	0.00732488	0.176492	0.0803385	0.0147332	0.0487878		Sig. (2-tailed)	0.00708612	0.025721	0.00267979	0.00652742	0.0117205	0.676552	0.967454	0.295117	0.85762	0.86567	0.139233	0.201866	0.554851		Sig. (2-tailed)	0.109365	0.136419	0.231515	0.000301649	0.000680055										Sig. (2-tailed)
	N	25	25	25	25	25	25	25	25	25	25	25	25	25		N	25	25	25	25	25	25	25	25	25	25	25	25	25		N	25	25	25	25	25	25									N
Desing Fluency Total (D-KEFS)	Correlation Coefficient	-0.268899	0.127731	0.199302	.442*	.403*	0.207581	0.318085	0.235679	.561**	0.310333	.406*	.550**	.532**	Desing Fluency Total (D-KEFS)	Correlation Coefficient	.588**	.403*	.714**	.598**	.640**	.436*	0.105694	-0.0203244	0.0114754	0.112202	-0.170173	-0.248232	-0.031779	Desing Fluency Total (D-KEFS)	Correlation Coefficient	0.338889	0.324961	-0.388996	.887**	.888**	.865**	1							Desing Fluency Total (D-KEFS)	Correlation Coefficient
	Sig. (2-tailed)	0.193685	0.542882	0.339517	0.0269418	0.0457261	0.319412	0.121246	0.256738	0.00349529	0.131098	0.0439813	0.00440683	0.00617125		Sig. (2-tailed)	0.00197361	0.0456355	6.01537e-05	0.00157508	0.000576721	0.0293519	0.615085	0.92318	0.956584	0.593355	0.416068	0.231518	0.880135		Sig. (2-tailed)	0.0974888	0.112969	0.0546207	3.40067e-09	3.11206e-09	2.44138e-08									Sig. (2-tailed)
	N	25	25	25	25	25	25	25	25	25	25	25	25	25		N	25	25	25	25	25	25	25	25	25	25	25	25	25		N	25	25	25	25	25	25	25								N
Desing Fluency Set Loss 1 (D-KEFS)	Correlation Coefficient	-0.122223	0.111162	-0.279989	-.413*	-0.0272078	-0.158944	-0.296883	-0.374047	-0.352585	-0.0107546	0.020391	0.0511184	0.00637433	Desing Fluency Set Loss 1 (D-KEFS)	Correlation Coefficient	-0.11303	-0.00981791	-0.0792479	-0.0199935	-0.118089	-0.193398	-0.309459	0.110542	0.0991103	-0.181794	-0.0518905	0.0746226	0.133489	Desing Fluency Set Loss 1 (D-KEFS)	Correlation Coefficient	-0.122362	0.00166137	0.0897598	-0.302018	-.425*	-0.289241	-0.386708	1						Desing Fluency Set Loss 1 (D-KEFS)	Correlation Coefficient
	Sig. (2-tailed)	0.560553	0.596806	0.175237	0.0399498	0.89728	0.447926	0.149543	0.0654745	0.083866	0.959308	0.922929	0.808265	0.975876		Sig. (2-tailed)	0.590615	0.96285	0.706511	0.924427	0.573986	0.354305	0.132243	0.598869	0.637395	0.384456	0.805423	0.72296	0.524692		Sig. (2-tailed)	0.560106	0.993712	0.669608	0.142296	0.0341722	0.16081	0.0561847								Sig. (2-tailed)
	N	25	25	25	25	25	25	25	25	25	25	25	25	25		N	25	25	25	25	25	25	25	25	25	25	25	25	25		N	25	25	25	25	25	25	25	25							N
Desing Fluency Set Loss 2 (D-KEFS)	Correlation Coefficient	0.0562472	0.117595	-0.15615	-0.142836	0.123648	-0.121409	-0.0528089	-0.205598	-0.0890697	0.187193	0.119807	0.211432	0.0122351	Desing Fluency Set Loss 2 (D-KEFS)	Correlation Coefficient	-0.110284	-0.240818	-0.162236	0.081175	-0.0798376	-0.179836	-.430*	-0.113355	-0.0222507	-0.142185	-0.0614124	0.304039	0.0740596	Desing Fluency Set Loss 2 (D-KEFS)	Correlation Coefficient	0.00194385	-0.199596	0.0849706	-0.350397	-0.237913	-0.242626	-0.353862	.524**	1					Desing Fluency Set Loss 2 (D-KEFS)	Correlation Coefficient
	Sig. (2-tailed)	0.789431	0.575601	0.45605	0.495793	0.555959	0.563189	0.802045	0.324159	0.67201	0.370251	0.568386	0.310312	0.953712		Sig. (2-tailed)	0.599725	0.246207	0.438456	0.699694	0.704422	0.389685	0.0320732	0.589541	0.915923	0.49778	0.77058	0.139513	0.724971		Sig. (2-tailed)	0.992642	0.33879	0.686335	0.0859393	0.252126	0.24257	0.0826732	0.007189							Sig. (2-tailed)
	N	25	25	25	25	25	25	25	25	25	25	25	25	25		N	25	25	25	25	25	25	25	25	25	25	25	25	25		N	25	25	25	25	25	25	25	25	25						N
Desing Fluency Set Loss 3 (D-KEFS)	Correlation Coefficient	0.0345837	-0.185185	0.101095	-0.216936	-0.245547	-0.0224921	-0.181546	-0.199167	-0.251131	-0.148888	-0.33031	-0.333222	-0.247909	Desing Fluency Set Loss 3 (D-KEFS)	Correlation Coefficient	-0.252066	-.480*	-0.315286	-0.325703	-0.35801	0.089856	0.327751	0.00275552	0.265859	0.0724935	0.0400605	0.259913	-0.0426864	Desing Fluency Set Loss 3 (D-KEFS)	Correlation Coefficient	0.0846381	-0.252815	0.101887	0.0614766	-0.046077	-.446*	-0.193095	0.0480969	-0.086675	1				Desing Fluency Set Loss 3 (D-KEFS)	Correlation Coefficient
	Sig. (2-tailed)	0.869641	0.375499	0.630635	0.297589	0.23677	0.915014	0.385117	0.33985	0.225937	0.477518	0.106824	0.103585	0.232146		Sig. (2-tailed)	0.224156	0.015223	0.12474	0.112102	0.078887	0.669274	0.109733	0.98957	0.198966	0.730572	0.849212	0.209575	0.83945		Sig. (2-tailed)	0.687502	0.222735	0.627948	0.770346	0.826879	0.025594	0.355075	0.81941	0.680365						Sig. (2-tailed)
	N	25	25	25	25	25	25	25	25	25	25	25	25	25		N	25	25	25	25	25	25	25	25	25	25	25	25	25		N	25	25	25	25	25	25	25	25	25	25					N
Desing Fluency Set Loss Total (D-KEFS)	Correlation Coefficient	0.0231056	-0.13241	0.0701873	-0.291169	-0.206563	-0.185357	-0.277558	-0.291629	-0.32809	-0.0704731	-0.222625	-0.225425	-0.234093	Desing Fluency Set Loss Total (D-KEFS)	Correlation Coefficient	-0.277456	-.520**	-0.351882	-0.262508	-0.356899	-0.00323919	0.147915	0.0273786	0.176332	-0.0252102	0.0254244	0.311891	-0.0103926	Desing Fluency Set Loss Total (D-KEFS)	Correlation Coefficient	0.0407677	-0.305717	0.131664	-0.157979	-0.218513	-.568**	-0.392748	.403*	0.251042	.898**	1			Desing Fluency Set Loss Total (D-KEFS)	Correlation Coefficient
	Sig. (2-tailed)	0.912705	0.528078	0.738847	0.157914	0.321844	0.375047	0.179171	0.157228	0.109345	0.737819	0.284785	0.278613	0.260047		Sig. (2-tailed)	0.179337	0.00765998	0.0845282	0.2049	0.0798873	0.98774	0.480432	0.896639	0.39914	0.904787	0.903982	0.129074	0.960677		Sig. (2-tailed)	0.846581	0.137233	0.530427	0.450722	0.294004	0.00308339	0.0521303	0.0457173	0.226107	1.09877e-09					Sig. (2-tailed)
	N	25	25	25	25	25	25	25	25	25	25	25	25	25		N	25	25	25	25	25	25	25	25	25	25	25	25	25		N	25	25	25	25	25	25	25	25	25	25	25				N
Desing Fluency Repeated 1 (D-KEFS)	Correlation Coefficient	0.206309	-0.00440307	0.117084	-0.217864	0.105266	-0.12387	-0.353531	0.0320022	-0.174687	0.0556166	-0.0472661	-0.0512617	-0.117961	Desing Fluency Repeated 1 (D-KEFS)	Correlation Coefficient	0.0682258	-0.244226	-0.136007	0.0545371	-0.104872	-0.182468	0.307845	0.138932	-0.11103	-0.102052	-0.124009	-0.18567	-0.191594	Desing Fluency Repeated 1 (D-KEFS)	Correlation Coefficient	0.129298	-0.0621359	0.269904	-0.161396	-0.190017	-0.115538	-0.146018	0.122364	-0.265189	0.24546	0.280072	1		Desing Fluency Repeated 1 (D-KEFS)	Correlation Coefficient
	Sig. (2-tailed)	0.322452	0.983335	0.577274	0.295477	0.616526	0.555245	0.0829806	0.879299	0.403622	0.791741	0.82248	0.807737	0.574406		Sig. (2-tailed)	0.745906	0.239381	0.516828	0.795699	0.617853	0.382667	0.134379	0.507767	0.597243	0.627388	0.554796	0.374226	0.358899		Sig. (2-tailed)	0.537904	0.767949	0.191959	0.440863	0.362944	0.582347	0.48614	0.560101	0.200142	0.236941	0.175103				Sig. (2-tailed)
	N	25	25	25	25	25	25	25	25	25	25	25	25	25		N	25	25	25	25	25	25	25	25	25	25	25	25	25		N	25	25	25	25	25	25	25	25	25	25	25	25			N
Desing Fluency Repeated 2 (D-KEFS)	Correlation Coefficient	0.149846	-0.0352172	0.220562	0.0296083	0.0747625	0.0121151	-0.212904	0.0213304	0.0551848	0.071755	0.0872111	0.0168803	-0.0248393	Desing Fluency Repeated 2 (D-KEFS)	Correlation Coefficient	0.188043	0.0239346	-0.0197714	0.162571	-0.0278793	-0.190929	0.0893818	0.260984	-0.130445	-0.299945	-0.359146	-0.151762	0.0560856	Desing Fluency Repeated 2 (D-KEFS)	Correlation Coefficient	0.0788531	0.0213167	0.205492	0.02506	-0.101949	0.179643	0.0536897	0.10203	-0.346691	0.0765231	0.0974937	.763**	1	Desing Fluency Repeated 2 (D-KEFS)	Correlation Coefficient
	Sig. (2-tailed)	0.474656	0.867274	0.289386	0.888271	0.72246	0.954166	0.306878	0.919389	0.793323	0.733219	0.678491	0.936169	0.906182		Sig. (2-tailed)	0.368043	0.909585	0.925264	0.437497	0.894759	0.360601	0.670923	0.207637	0.534271	0.14519	0.077873	0.46896	0.790023		Sig. (2-tailed)	0.70791	0.919441	0.324415	0.905352	0.627738	0.390203	0.798809	0.627463	0.0895404	0.716186	0.642921	9.01909e-06			Sig. (2-tailed)
	N	25	25	25	25	25	25	25	25	25	25	25	25	25		N	25	25	25	25	25	25	25	25	25	25	25	25	25		N	25	25	25	25	25	25	25	25	25	25	25	25	25		N
Desing Fluency Repeated 3 (D-KEFS)	Correlation Coefficient	-0.288103	0.147854	0.178084	0.0713599	0.312867	-0.0783084	-0.193637	-0.0234123	0.141555	.429*	.511**	.570**	0.329825	Desing Fluency Repeated 3 (D-KEFS)	Correlation Coefficient	.396*	0.113149	0.322639	.587**	0.30667	0.0423226	-0.20953	0.0123087	-0.080714	-0.140999	-0.134445	-0.0674402	-0.0404086	Desing Fluency Repeated 3 (D-KEFS)	Correlation Coefficient	0.301485	0.0670724	-0.00245891	0.161905	0.177961	0.349501	0.25713	0.392363	0.375785	-0.277717	-0.0255746	0.279859	0.32942	Desing Fluency Repeated 3 (D-KEFS)	Correlation Coefficient	1
	Sig. (2-tailed)	0.162538	0.480615	0.394395	0.734636	0.127816	0.709842	0.353699	0.91155	0.499708	0.0325547	0.00909387	0.00292538	0.107371		Sig. (2-tailed)	0.0499455	0.590222	0.115717	0.00201838	0.135949	0.840801	0.314787	0.953434	0.701323	0.501411	0.521698	0.748739	0.847917		Sig. (2-tailed)	0.143036	0.750067	0.990693	0.439402	0.394729	0.0868002	0.214672	0.0523817	0.0641337	0.178913	0.903417	0.175445	0.107829		Sig. (2-tailed)
	N	25	25	25	25	25	25	25	25	25	25	25	25	25		N	25	25	25	25	25	25	25	25	25	25	25	25	25		N	25	25	25	25	25	25	25	25	25	25	25	25	25		N	25
**. Correlation is significant at the 0.01 level (2-tailed).															**. Correlation is significant at the 0.01 level (2-tailed).															**. Correlation is significant at the 0.01 level (2-tailed).															**. Correlation is significant at the 0.01 level (2-tailed).
*. Correlation is significant at the 0.05 level (2-tailed).															*. Correlation is significant at the 0.05 level (2-tailed).															*. Correlation is significant at the 0.05 level (2-tailed).															*. Correlation is significant at the 0.05 level (2-tailed).
		Age	Years of education	MoCA Visuospatial Executive Total	Attention Total (MoCA)	Language Total (MoCA)	Abstraction (MoCA)	Delayed Recall (MoCA)	Orientation (MoCA)	MoCA Total Score	RAVLT I	RAVLT II	RAVLT III	RAVLT IV			RAVLT V	RAVLT B	RAVLT VI	RAVLT Total I to V	RAVLT Delayed Recall	RAVLT Recognition	RAVLT Recognition Errors	RAVLT A to B	RAVLT B to A	RAVLT Commision Errors	RAVLT Repeated comissions	RAVLT Intrusions	RAVLT Repeated Intrusions			RAVLT Repetitions	RAVLT Trial V-I	RAVLT V-VI	Desing Fluency 1 (D-KEFS)	Desing Fluency 2 (D-KEFS)	Desing Fluency 3 (D-KEFS)	Desing Fluency Total (D-KEFS)	Desing Fluency Set Loss 1 (D-KEFS)	Desing Fluency Set Loss 2 (D-KEFS)	Desing Fluency Set Loss 3 (D-KEFS)	Desing Fluency Set Loss Total (D-KEFS)	Desing Fluency Repeated 1 (D-KEFS)	Desing Fluency Repeated 2 (D-KEFS)			Desing Fluency Repeated 3 (D-KEFS)	Desing Fluency Repeated Total (D-KEFS)	Desing Fluency Attempted 1 (D-KEFS)
Desing Fluency Repeated Total (D-KEFS)	Correlation Coefficient	0.156544	0.0301958	0.245228	-0.0639104	0.16428	0.00923351	-0.28338	0.0104508	0.0253542	0.0957537	0.0769126	0.0563989	-0.00118732	Desing Fluency Repeated Total (D-KEFS)	Correlation Coefficient	0.192895	-0.0940201	-0.0482374	0.191835	-0.0227658	-0.203749	0.117309	0.201544	-0.202636	-0.255371	-0.335199	-0.182964	-0.0321295	Desing Fluency Repeated Total (D-KEFS)	Correlation Coefficient	0.180425	0.00159149	0.26183	-0.0265528	-0.0986962	0.127663	0.0153694	0.157282	-0.191747	0.129612	0.196676	.854**	.943**	Desing Fluency Repeated Total (D-KEFS)	Correlation Coefficient	.474*	1
	Sig. (2-tailed)	0.454898	0.886068	0.237398	0.761507	0.432629	0.96506	0.169848	0.960457	0.904246	0.648889	0.7148	0.788876	0.995506		Sig. (2-tailed)	0.355584	0.654857	0.818891	0.358284	0.913984	0.328624	0.576537	0.333998	0.331331	0.217936	0.101426	0.381351	0.878823		Sig. (2-tailed)	0.388109	0.993976	0.206114	0.899741	0.638808	0.543099	0.941872	0.45275	0.358507	0.536909	0.346047	5.75472e-08	1.64299e-12		Sig. (2-tailed)	0.0167795
	N	25	25	25	25	25	25	25	25	25	25	25	25	25		N	25	25	25	25	25	25	25	25	25	25	25	25	25		N	25	25	25	25	25	25	25	25	25	25	25	25	25		N	25	25
Desing Fluency Attempted 1 (D-KEFS)	Correlation Coefficient	-0.183011	0.14828	0.256392	0.175558	0.227857	0.125734	-0.0642097	0.227106	0.240658	0.275041	0.169415	0.314963	0.28323	Desing Fluency Attempted 1 (D-KEFS)	Correlation Coefficient	0.24605	0.0786449	.409*	0.368655	0.286079	0.365393	0.259934	0.143327	0.142808	0.107086	-0.104101	-0.215611	-0.118316	Desing Fluency Attempted 1 (D-KEFS)	Correlation Coefficient	0.14113	-0.0491257	-0.349699	.772**	.458*	.403*	.619**	-0.0873888	-0.367088	0.293883	0.160244	.398*	.456*	Desing Fluency Attempted 1 (D-KEFS)	Correlation Coefficient	0.305288	.460*	1
	Sig. (2-tailed)	0.381228	0.479338	0.216037	0.401246	0.273322	0.549262	0.760422	0.274948	0.246531	0.18331	0.418178	0.125147	0.170083		Sig. (2-tailed)	0.23578	0.708648	0.042616	0.0697722	0.165644	0.0724748	0.209538	0.494298	0.495881	0.610411	0.620454	0.300622	0.573246		Sig. (2-tailed)	0.50101	0.815611	0.0866088	6.11455e-06	0.0212795	0.0457886	0.000981241	0.677871	0.0710605	0.153898	0.444174	0.0489527	0.0219636		Sig. (2-tailed)	0.137814	0.0207671
	N	25	25	25	25	25	25	25	25	25	25	25	25	25		N	25	25	25	25	25	25	25	25	25	25	25	25	25		N	25	25	25	25	25	25	25	25	25	25	25	25	25		N	25	25	25
Desing Fluency Attempted 2 (D-KEFS)	Correlation Coefficient	-0.108895	0.255355	0.311844	0.206178	0.332722	-0.111921	0.0911909	0.226839	0.350792	0.276299	.436*	.461*	0.367826	Desing Fluency Attempted 2 (D-KEFS)	Correlation Coefficient	.545**	0.0805823	.490*	.555**	.551**	0.340513	0.159726	0.0611074	-0.208752	-0.0540743	-0.26985	-0.262165	-0.0278064	Desing Fluency Attempted 2 (D-KEFS)	Correlation Coefficient	0.326576	0.207852	-0.219733	.530**	.710**	.533**	.671**	-0.135542	-0.227071	0.0483263	0.0203527	0.370967	.536**	Desing Fluency Attempted 2 (D-KEFS)	Correlation Coefficient	.464*	.551**	.684**
	Sig. (2-tailed)	0.604356	0.217965	0.129134	0.322765	0.104136	0.594287	0.66464	0.275527	0.0855626	0.181233	0.0292371	0.0202323	0.0704519		Sig. (2-tailed)	0.00486307	0.701788	0.0129528	0.00396919	0.00427818	0.0957929	0.445666	0.77169	0.316627	0.797397	0.192052	0.205513	0.895032		Sig. (2-tailed)	0.111087	0.318766	0.29125	0.00640015	6.99136e-05	0.00610881	0.000239226	0.518276	0.275024	0.818562	0.923073	0.0679042	0.00570619		Sig. (2-tailed)	0.0194853	0.00432594	0.00016169
	N	25	25	25	25	25	25	25	25	25	25	25	25	25		N	25	25	25	25	25	25	25	25	25	25	25	25	25		N	25	25	25	25	25	25	25	25	25	25	25	25	25		N	25	25	25
Desing Fluency Attempted 3 (D-KEFS)	Correlation Coefficient	-0.150205	-0.054497	0.381268	0.356648	0.369305	0.116522	-0.00501245	0.0515746	.404*	0.190994	0.159671	0.333796	0.185547	Desing Fluency Attempted 3 (D-KEFS)	Correlation Coefficient	0.365319	-0.00345198	0.312587	0.343653	0.32884	0.198293	0.35576	0.212234	-0.0464327	0.0963019	-0.135597	-0.168826	-0.0194721	Desing Fluency Attempted 3 (D-KEFS)	Correlation Coefficient	.467*	0.0858044	-0.153243	.629**	.640**	.617**	.692**	-0.245396	-0.237194	0.255653	0.152606	0.22534	0.301807	Desing Fluency Attempted 3 (D-KEFS)	Correlation Coefficient	0.338153	0.362586	.665**
	Sig. (2-tailed)	0.473585	0.795846	0.0600417	0.0801151	0.0692434	0.579116	0.981029	0.806585	0.0451274	0.360435	0.445826	0.102955	0.374548		Sig. (2-tailed)	0.0725371	0.986934	0.128176	0.0925754	0.108488	0.342018	0.0809237	0.308438	0.825563	0.647007	0.518105	0.419823	0.926393		Sig. (2-tailed)	0.0186113	0.683412	0.464581	0.000753555	0.000571457	0.00102605	0.000125606	0.237067	0.253604	0.21741	0.46646	0.278799	0.142588		Sig. (2-tailed)	0.0982656	0.0748643	0.000290585
	N	25	25	25	25	25	25	25	25	25	25	25	25	25		N	25	25	25	25	25	25	25	25	25	25	25	25	25		N	25	25	25	25	25	25	25	25	25	25	25	25	25		N	25	25	25
Desing Fluency Attempted Total (D-KEFS)	Correlation Coefficient	-0.146107	0.112505	0.352292	0.257418	0.357372	0.0730736	0.0483999	0.204939	0.385129	0.25573	0.258193	0.395102	0.30268	Desing Fluency Attempted Total (D-KEFS)	Correlation Coefficient	.440*	0.0342923	.445*	.453*	.437*	0.351547	0.316306	0.0886439	-0.0985537	0.0755889	-0.18514	-0.258454	-0.110812	Desing Fluency Attempted Total (D-KEFS)	Correlation Coefficient	0.372604	0.1065	-0.25457	.723**	.712**	.573**	.757**	-0.24707	-0.336418	0.220369	0.0954378	0.359414	.447*	Desing Fluency Attempted Total (D-KEFS)	Correlation Coefficient	0.374107	.488*	.856**
	Sig. (2-tailed)	0.485873	0.592351	0.0841408	0.214141	0.0794598	0.728496	0.81829	0.325747	0.0572841	0.217266	0.212715	0.0506137	0.141379		Sig. (2-tailed)	0.0275547	0.87073	0.0259393	0.0229888	0.0291306	0.084845	0.123458	0.673493	0.639295	0.719513	0.375616	0.212238	0.597969		Sig. (2-tailed)	0.0666046	0.612378	0.219432	4.52821e-05	6.55252e-05	0.00277726	1.20864e-05	0.233782	0.100113	0.28982	0.649975	0.0776351	0.025218		Sig. (2-tailed)	0.0654279	0.013315	4.73108e-08
	N	25	25	25	25	25	25	25	25	25	25	25	25	25		N	25	25	25	25	25	25	25	25	25	25	25	25	25		N	25	25	25	25	25	25	25	25	25	25	25	25	25		N	25	25	25
Desing Fluency % Design Accuracy (D-KEFS)	Correlation Coefficient	-0.0764326	0.0650342	-0.0813317	0.335279	0.169125	0.286033	0.329129	0.102311	0.352926	-0.0151005	0.0951411	0.19471	0.274123	Desing Fluency % Design Accuracy (D-KEFS)	Correlation Coefficient	0.158185	.491*	0.386109	0.149006	0.299424	0.190915	-0.124348	-0.0970645	0.057738	0.208728	0.0401235	-0.178285	0.0449738	Desing Fluency % Design Accuracy (D-KEFS)	Correlation Coefficient	-0.0634558	0.23721	-0.370032	0.391482	.455*	.564**	.547**	-.502*	-0.194075	-.542**	-.746**	-.687**	-.517**	Desing Fluency % Design Accuracy (D-KEFS)	Correlation Coefficient	-0.25475	-.627**	-0.119126
	Sig. (2-tailed)	0.716508	0.757435	0.699141	0.10134	0.418989	0.165715	0.108159	0.626508	0.0835454	0.942888	0.650996	0.350987	0.184835		Sig. (2-tailed)	0.450125	0.0126011	0.0566	0.477163	0.145924	0.360638	0.553705	0.644391	0.783978	0.316684	0.848978	0.393854	0.830965		Sig. (2-tailed)	0.763156	0.253571	0.068655	0.0529604	0.0224163	0.00329643	0.00467095	0.0105472	0.352591	0.0051233	1.82846e-05	0.000148696	0.0081655		Sig. (2-tailed)	0.219095	0.000795814	0.570603
	N	25	25	25	25	25	25	25	25	25	25	25	25	25		N	25	25	25	25	25	25	25	25	25	25	25	25	25		N	25	25	25	25	25	25	25	25	25	25	25	25	25		N	25	25	25
SDMT Written Score	Correlation Coefficient	-0.0287284	0.115227	.499*	.635**	.408*	-0.117643	.479*	0.130928	.672**	0.323101	0.324623	.619**	.420*	SDMT Written Score	Correlation Coefficient	0.237014	0.272502	.457*	.517**	.407*	.468*	-0.157701	0.0218412	-0.074695	-0.306969	-0.188546	-0.021538	-0.198094	SDMT Written Score	Correlation Coefficient	0.0234136	-0.101263	-.517**	.461*	.548**	0.345646	.517**	-0.268769	-0.0455901	0.0486178	0.00665123	-0.102051	0.0951703	SDMT Written Score	Correlation Coefficient	0.140954	0.0321365	.418*
	Sig. (2-tailed)	0.893993	0.591853	0.013102	0.000850475	0.048022	0.584056	0.0179541	0.541989	0.000319961	0.123558	0.121698	0.00127075	0.0410403		Sig. (2-tailed)	0.264798	0.197655	0.0246226	0.00972966	0.0481141	0.0210404	0.461757	0.919313	0.728682	0.144551	0.377602	0.92043	0.353463		Sig. (2-tailed)	0.913524	0.637771	0.00972075	0.0235385	0.00558054	0.0980537	0.00967737	0.20411	0.832473	0.821516	0.975393	0.635145	0.658233		Sig. (2-tailed)	0.511206	0.881499	0.0422831
	N	24	24	24	24	24	24	24	24	24	24	24	24	24		N	24	24	24	24	24	24	24	24	24	24	24	24	24		N	24	24	24	24	24	24	24	24	24	24	24	24	24		N	24	24	24
SDMT Oral Score	Correlation Coefficient	0.0203772	0.0330658	0.240781	.443*	0.234868	-0.279249	.437*	0.0436047	.443*	0.188108	0.312263	.430*	0.185586	SDMT Oral Score	Correlation Coefficient	0.296956	0.23578	0.324144	0.358219	0.352278	0.36459	-0.00768069	-0.228587	-0.14744	-0.344983	-0.228125	-0.137392	-0.154983	SDMT Oral Score	Correlation Coefficient	-0.0605601	0.070536	-0.25285	0.250529	.552**	0.281457	.441*	-0.345634	-0.337319	-0.0318637	-0.133795	0.0937683	0.172845	SDMT Oral Score	Correlation Coefficient	-0.0624512	0.0526223	0.226991
	Sig. (2-tailed)	0.924706	0.878097	0.257053	0.0301421	0.269275	0.186344	0.0327498	0.839674	0.0302227	0.37873	0.1374	0.0358741	0.385272		Sig. (2-tailed)	0.158794	0.267366	0.122281	0.0856511	0.0913556	0.0798357	0.971586	0.282658	0.491757	0.0987431	0.283659	0.522046	0.469611		Sig. (2-tailed)	0.778632	0.743278	0.233234	0.237697	0.00520081	0.182739	0.0309573	0.0980664	0.106972	0.882498	0.533101	0.662975	0.419283		Sig. (2-tailed)	0.771895	0.807074	0.286123
	N	24	24	24	24	24	24	24	24	24	24	24	24	24		N	24	24	24	24	24	24	24	24	24	24	24	24	24		N	24	24	24	24	24	24	24	24	24	24	24	24	24		N	24	24	24
SDMT Speed and Accuracy Index	Correlation Coefficient	-0.211212	-0.113776	-0.0760697	0.153734	0.281229	0.0123986	0.229972	-0.0219608	0.177808	0.162248	0.0754258	0.228313	0.0960054	SDMT Speed and Accuracy Index	Correlation Coefficient	0.11803	0.142404	0.0784835	0.133247	0.209236	0.00633953	-0.0744916	0.0780318	0.100841	-0.0291444	0.326278	-0.118144	-0.16084	SDMT Speed and Accuracy Index	Correlation Coefficient	0.0420615	0.0690504	-0.065733	-0.0922904	0.123723	0.107475	0.0632839	-0.253053	0.156865	-0.333746	-0.340934	-0.372068	-.523**	SDMT Speed and Accuracy Index	Correlation Coefficient	-0.0723281	-.494*	-0.382028
	Sig. (2-tailed)	0.321822	0.596561	0.723877	0.473242	0.183109	0.954147	0.279673	0.918872	0.405845	0.448776	0.726126	0.283251	0.655414		Sig. (2-tailed)	0.58281	0.506825	0.715465	0.534793	0.326475	0.976546	0.729393	0.717037	0.639182	0.892466	0.119699	0.582444	0.452776		Sig. (2-tailed)	0.84528	0.748513	0.760242	0.667989	0.564628	0.617173	0.768933	0.232845	0.464167	0.110976	0.10303	0.0733962	0.00876944		Sig. (2-tailed)	0.736977	0.0142229	0.0654423
	N	24	24	24	24	24	24	24	24	24	24	24	24	24		N	24	24	24	24	24	24	24	24	24	24	24	24	24		N	24	24	24	24	24	24	24	24	24	24	24	24	24		N	24	24	24
HVOT Total	Correlation Coefficient	-.519**	0.0161158	0.149675	0.334315	.596**	0.165348	0.245653	-0.205495	.476*	.473*	.471*	.439*	.428*	HVOT Total	Correlation Coefficient	.457*	.566**	.422*	.539**	.434*	-0.010585	-0.254628	-0.0471432	0.274128	-.403*	-0.211341	-0.143069	-0.0825727	HVOT Total	Correlation Coefficient	-0.115018	0.196758	-0.11164	0.344081	0.227792	.458*	0.380087	-0.0605798	-0.0705203	-0.333136	-0.362506	-0.0419481	0.0742003	HVOT Total	Correlation Coefficient	0.189664	0.0233143	0.195162
	Sig. (2-tailed)	0.00779697	0.939054	0.475166	0.102387	0.00168014	0.4296	0.236562	0.324406	0.0161756	0.0169777	0.0173493	0.0280974	0.0328938		Sig. (2-tailed)	0.0216255	0.00316365	0.035448	0.00546697	0.0301784	0.95995	0.219323	0.822934	0.184828	0.0456286	0.310526	0.495084	0.694764		Sig. (2-tailed)	0.584054	0.345843	0.59522	0.0921427	0.273461	0.0212544	0.0609061	0.77361	0.73765	0.103679	0.0749326	0.842193	0.724468		Sig. (2-tailed)	0.363851	0.911919	0.349847
	N	25	25	25	25	25	25	25	25	25	25	25	25	25		N	25	25	25	25	25	25	25	25	25	25	25	25	25		N	25	25	25	25	25	25	25	25	25	25	25	25	25		N	25	25	25
Spatial Addition (WMS-IV)	Correlation Coefficient	-0.265108	-0.148522	.449*	.429*	0.0704795	-0.182962	0.272574	-0.082246	0.393609	0.0293622	0.141937	0.33171	0.143469	Spatial Addition (WMS-IV)	Correlation Coefficient	0.125582	0.270387	0.119798	0.224012	0.112561	0.350709	-0.0935675	0.0378348	0.151479	-0.24766	0.200562	-0.00418574	-0.129476	Spatial Addition (WMS-IV)	Correlation Coefficient	0.0419907	0.0410967	-0.101693	0.289684	0.240949	0.132801	0.254508	-0.0356144	-0.105009	0.0646434	0.0632441	-0.197755	0.100471	Spatial Addition (WMS-IV)	Correlation Coefficient	0.0941123	-0.00158155	0.218514
	Sig. (2-tailed)	0.200285	0.478613	0.0241799	0.0324906	0.737797	0.381356	0.18743	0.695915	0.0515711	0.889194	0.498537	0.105257	0.493866		Sig. (2-tailed)	0.549747	0.191136	0.568418	0.281717	0.592167	0.0856417	0.656418	0.857503	0.469799	0.232631	0.336409	0.984157	0.537338		Sig. (2-tailed)	0.842034	0.845357	0.628606	0.160142	0.245943	0.52685	0.219548	0.86579	0.617393	0.75885	0.763924	0.343355	0.632758		Sig. (2-tailed)	0.654539	0.994014	0.294002
	N	25	25	25	25	25	25	25	25	25	25	25	25	25		N	25	25	25	25	25	25	25	25	25	25	25	25	25		N	25	25	25	25	25	25	25	25	25	25	25	25	25		N	25	25	25
Visual Reproduction Immediate Recall (WMS-IV)	Correlation Coefficient	-.437*	0.0640236	0.397112	.457*	.461*	0.272811	.442*	0.120386	.648**	0.197748	0.349191	.427*	0.319191	Visual Reproduction Immediate Recall (WMS-IV)	Correlation Coefficient	0.198372	.737**	.436*	0.375659	0.379591	0.269909	-0.0457546	0.0657248	0.0423473	-0.21945	-0.0622617	-0.226896	-0.12086	Visual Reproduction Immediate Recall (WMS-IV)	Correlation Coefficient	0.0274544	0.118535	-0.375812	.528**	0.353644	.527**	.537**	-0.201077	-0.246571	-.476*	-.528**	-0.323938	-0.0203988	Visual Reproduction Immediate Recall (WMS-IV)	Correlation Coefficient	0.151671	-0.163526	0.270543
	Sig. (2-tailed)	0.0327984	0.766305	0.0546746	0.0249342	0.0233654	0.197127	0.0304748	0.575256	0.000612087	0.354322	0.0944303	0.0371959	0.128429		Sig. (2-tailed)	0.352775	3.97363e-05	0.0333393	0.0704485	0.067324	0.202125	0.831876	0.76027	0.844241	0.302862	0.772569	0.286332	0.573739		Sig. (2-tailed)	0.89867	0.581188	0.0703247	0.00800136	0.0900197	0.00816244	0.00684061	0.346112	0.245436	0.0188288	0.00794715	0.122533	0.924626		Sig. (2-tailed)	0.479269	0.445161	0.201025
	N	24	24	24	24	24	24	24	24	24	24	24	24	24		N	24	24	24	24	24	24	24	24	24	24	24	24	24		N	24	24	24	24	24	24	24	24	24	24	24	24	24		N	24	24	24
Visual Reproduction Delayed Recall (WMS-IV)	Correlation Coefficient	-0.38057	-0.0226457	0.333447	0.404367	0.283763	-0.0905137	0.310965	0.207348	.462*	.494*	.593**	.610**	0.311708	Visual Reproduction Delayed Recall (WMS-IV)	Correlation Coefficient	0.404274	0.298813	.454*	.580**	.469*	.463*	0.0552759	-0.19006	0.0422269	-0.245762	-0.214963	-0.0876868	-0.0639477	Visual Reproduction Delayed Recall (WMS-IV)	Correlation Coefficient	0.0464304	0.0500576	-0.228949	.621**	.511*	0.35933	.511*	-0.136584	-0.0804163	-0.0758425	-0.100234	-0.0850405	0.0758782	Visual Reproduction Delayed Recall (WMS-IV)	Correlation Coefficient	0.31623	-0.0176464	.500*
	Sig. (2-tailed)	0.0665634	0.916351	0.111316	0.0500118	0.179028	0.674034	0.139129	0.330957	0.0231038	0.0141551	0.00223829	0.00153699	0.138138		Sig. (2-tailed)	0.05007	0.15608	0.025962	0.00294278	0.0208255	0.0226956	0.797538	0.373712	0.844679	0.24704	0.313102	0.683692	0.766575		Sig. (2-tailed)	0.829429	0.816317	0.281876	0.00121612	0.0106728	0.0846153	0.0106321	0.524519	0.708752	0.72467	0.641211	0.692778	0.724545		Sig. (2-tailed)	0.13221	0.934774	0.0127729
	N	24	24	24	24	24	24	24	24	24	24	24	24	24		N	24	24	24	24	24	24	24	24	24	24	24	24	24		N	24	24	24	24	24	24	24	24	24	24	24	24	24		N	24	24	24
**. Correlation is significant at the 0.01 level (2-tailed).															**. Correlation is significant at the 0.01 level (2-tailed).															**. Correlation is significant at the 0.01 level (2-tailed).															**. Correlation is significant at the 0.01 level (2-tailed).
*. Correlation is significant at the 0.05 level (2-tailed).															*. Correlation is significant at the 0.05 level (2-tailed).															*. Correlation is significant at the 0.05 level (2-tailed).															*. Correlation is significant at the 0.05 level (2-tailed).
		Age	Years of education	MoCA Visuospatial Executive Total	Attention Total (MoCA)	Language Total (MoCA)	Abstraction (MoCA)	Delayed Recall (MoCA)	Orientation (MoCA)	MoCA Total Score	RAVLT I	RAVLT II	RAVLT III	RAVLT IV			RAVLT V	RAVLT B	RAVLT VI	RAVLT Total I to V	RAVLT Delayed Recall	RAVLT Recognition	RAVLT Recognition Errors	RAVLT A to B	RAVLT B to A	RAVLT Commision Errors	RAVLT Repeated comissions	RAVLT Intrusions	RAVLT Repeated Intrusions			RAVLT Repetitions	RAVLT Trial V-I	RAVLT V-VI	Desing Fluency 1 (D-KEFS)	Desing Fluency 2 (D-KEFS)	Desing Fluency 3 (D-KEFS)	Desing Fluency Total (D-KEFS)	Desing Fluency Set Loss 1 (D-KEFS)	Desing Fluency Set Loss 2 (D-KEFS)	Desing Fluency Set Loss 3 (D-KEFS)	Desing Fluency Set Loss Total (D-KEFS)	Desing Fluency Repeated 1 (D-KEFS)	Desing Fluency Repeated 2 (D-KEFS)			Desing Fluency Repeated 3 (D-KEFS)	Desing Fluency Repeated Total (D-KEFS)	Desing Fluency Attempted 1 (D-KEFS)
Visual Reproduction Recognition (WMS-IV)	Correlation Coefficient	-.449*	-0.105889	0.105707	0.198744	0.386403	0.35686	0.202058	-0.339386	0.375826	0.206939	0.175334	0.352953	0.14134	Visual Reproduction Recognition (WMS-IV)	Correlation Coefficient	0.19723	.431*	0.196342	0.260007	0.117759	0.0952518	-0.188274	-0.205515	0.24701	-0.401763	-0.295665	-0.0663516	0.00987982	Visual Reproduction Recognition (WMS-IV)	Correlation Coefficient	-0.0651589	0.0932675	-0.0226361	.498*	0.181401	0.386383	0.366524	0.160561	0.102845	-0.0864832	-0.102527	-0.287218	-0.0658643	Visual Reproduction Recognition (WMS-IV)	Correlation Coefficient	0.242826	-0.105126	0.292899
	Sig. (2-tailed)	0.0278858	0.622407	0.623008	0.351854	0.0621646	0.0869317	0.343716	0.104705	0.070313	0.331934	0.412513	0.0906935	0.510039		Sig. (2-tailed)	0.35561	0.0355326	0.357823	0.219818	0.583681	0.657957	0.378301	0.335344	0.24457	0.0516486	0.160698	0.75805	0.963455		Sig. (2-tailed)	0.762276	0.664673	0.916386	0.0133685	0.396265	0.0621795	0.0781312	0.453571	0.632499	0.687819	0.63356	0.173565	0.759776		Sig. (2-tailed)	0.25291	0.62493	0.164836
	N	24	24	24	24	24	24	24	24	24	24	24	24	24		N	24	24	24	24	24	24	24	24	24	24	24	24	24		N	24	24	24	24	24	24	24	24	24	24	24	24	24		N	24	24	24
Letter-Number Sequencing Test LLNS (WAIS-IV)	Correlation Coefficient	-0.0171977	-0.0918889	.529**	.579**	0.33532	-0.234771	0.222034	0.138749	.533**	.433*	0.399991	.454*	0.260117	Letter-Number Sequencing Test LLNS (WAIS-IV)	Correlation Coefficient	.441*	0.160595	0.302054	.498*	0.387094	0.354661	0.00743683	-0.0948983	-0.191741	-0.397654	-0.394674	-0.0849555	0.0241044	Letter-Number Sequencing Test LLNS (WAIS-IV)	Correlation Coefficient	-0.0867841	0.0336441	-0.0322495	.440*	0.362827	0.397001	.410*	-0.318944	-0.205006	0.0761014	0.00563884	0.191828	.442*	Letter-Number Sequencing Test LLNS (WAIS-IV)	Correlation Coefficient	0.141356	0.378662	.486*
	Sig. (2-tailed)	0.936429	0.669353	0.00792213	0.00303978	0.109199	0.26948	0.29706	0.517902	0.00735161	0.034613	0.0527855	0.0259483	0.219617		Sig. (2-tailed)	0.0308866	0.453474	0.151424	0.0132288	0.0616585	0.0890351	0.972488	0.659152	0.36942	0.0543152	0.0563147	0.69307	0.910983		Sig. (2-tailed)	0.686787	0.87598	0.881085	0.0316276	0.0814147	0.0547486	0.0466036	0.128742	0.336571	0.723766	0.979138	0.369201	0.030712		Sig. (2-tailed)	0.509989	0.068053	0.0161006
	N	24	24	24	24	24	24	24	24	24	24	24	24	24		N	24	24	24	24	24	24	24	24	24	24	24	24	24		N	24	24	24	24	24	24	24	24	24	24	24	24	24		N	24	24	24
Letter-Number Sequencing Test Total (WAIS-IV)	Correlation Coefficient	-0.0921755	0.243745	.618**	.519**	.480*	-0.0899673	0.381266	0.219949	.690**	.433*	.567**	.566**	0.365808	Letter-Number Sequencing Test Total (WAIS-IV)	Correlation Coefficient	0.35639	0.39521	0.352829	.595**	.453*	0.316501	-0.181698	-0.0390764	-0.252281	-.505*	-.469*	-0.147668	0.00650616	Letter-Number Sequencing Test Total (WAIS-IV)	Correlation Coefficient	-0.0130215	0.00222223	-0.15848	0.3976	0.336615	.444*	.405*	-0.112865	0.0530938	-0.193095	-0.136764	0.0668075	0.399367	Letter-Number Sequencing Test Total (WAIS-IV)	Correlation Coefficient	0.384873	0.368712	.417*
	Sig. (2-tailed)	0.668379	0.251062	0.00129086	0.00938367	0.0174896	0.675897	0.0660262	0.301736	0.000190907	0.0345751	0.00385385	0.00392225	0.0787593		Sig. (2-tailed)	0.0873782	0.0559512	0.0908157	0.00216074	0.026203	0.13186	0.395478	0.856145	0.234323	0.0118437	0.020711	0.491078	0.97593		Sig. (2-tailed)	0.951846	0.991778	0.45952	0.0543509	0.107753	0.0296519	0.0496568	0.599522	0.805378	0.365985	0.523967	0.756437	0.0531905		Sig. (2-tailed)	0.0632965	0.0762359	0.0427601
	N	24	24	24	24	24	24	24	24	24	24	24	24	24		N	24	24	24	24	24	24	24	24	24	24	24	24	24		N	24	24	24	24	24	24	24	24	24	24	24	24	24		N	24	24	24
Symbol Search Correct (WAIS-IV)	Correlation Coefficient	-0.188325	0.0766601	0.247272	0.349015	0.37658	-0.103194	0.32312	-0.251165	.459*	0.00776831	0.18646	0.297012	0.179865	Symbol Search Correct (WAIS-IV)	Correlation Coefficient	.423*	0.18571	0.163673	0.318261	0.27255	0.156016	-0.110624	-0.338288	0.0256546	-.569**	-0.324407	-0.0302647	0.00676813	Symbol Search Correct (WAIS-IV)	Correlation Coefficient	0.0407628	0.300542	0.135738	0.190118	.504*	0.272311	0.373689	-0.282368	-0.178512	0.0426336	-0.0412737	0.0979065	0.348079	Symbol Search Correct (WAIS-IV)	Correlation Coefficient	0.0901922	0.28588	0.181584
	Sig. (2-tailed)	0.378172	0.721816	0.244053	0.0946072	0.0697063	0.63134	0.123535	0.236468	0.0238992	0.971262	0.382998	0.158711	0.400345		Sig. (2-tailed)	0.039691	0.384948	0.444748	0.129608	0.197574	0.466619	0.606833	0.105904	0.905282	0.00370145	0.121961	0.888357	0.974961		Sig. (2-tailed)	0.850004	0.153583	0.527116	0.373564	0.0121143	0.197982	0.0720542	0.181267	0.403958	0.843201	0.848145	0.649014	0.0955552		Sig. (2-tailed)	0.67513	0.175667	0.395783
	N	24	24	24	24	24	24	24	24	24	24	24	24	24		N	24	24	24	24	24	24	24	24	24	24	24	24	24		N	24	24	24	24	24	24	24	24	24	24	24	24	24		N	24	24	24
Symbol Search Incorrect (WAIS-IV)	Correlation Coefficient	0.0294801	-0.0502842	-.448*	-.409*	-0.259251	-0.115575	-0.34713	-0.266672	-.526**	-0.141148	-0.307599	-.484*	-0.38946	Symbol Search Incorrect (WAIS-IV)	Correlation Coefficient	-0.181962	-.603**	-0.402632	-.450*	-0.204082	-0.320237	0.0455601	0.0633923	-0.0644913	0.136673	0.126901	0.120313	0.235083	Symbol Search Incorrect (WAIS-IV)	Correlation Coefficient	-0.103468	-0.136735	0.20571	-.495*	-0.213127	-.421*	-.454*	0.14296	0.266337	0.402455	.476*	0.00605168	-0.193375	Symbol Search Incorrect (WAIS-IV)	Correlation Coefficient	-0.218798	-0.0761892	-0.352258
	Sig. (2-tailed)	0.891235	0.815499	0.0281946	0.0472214	0.221211	0.590726	0.0965247	0.207799	0.00830866	0.510621	0.143686	0.0165351	0.0599502		Sig. (2-tailed)	0.394781	0.00180003	0.0510977	0.0274968	0.338799	0.127113	0.832581	0.768548	0.764645	0.524247	0.554591	0.575488	0.268825		Sig. (2-tailed)	0.630431	0.524055	0.334876	0.0139318	0.317351	0.0406765	0.0256662	0.505153	0.208393	0.0512095	0.0188535	0.977611	0.365278		Sig. (2-tailed)	0.304336	0.72346	0.0913758
	N	24	24	24	24	24	24	24	24	24	24	24	24	24		N	24	24	24	24	24	24	24	24	24	24	24	24	24		N	24	24	24	24	24	24	24	24	24	24	24	24	24		N	24	24	24
Symbol Search Total (WAIS-IV)	Correlation Coefficient	-0.111795	0.110965	0.33482	.445*	0.36381	-0.0225343	.451*	-0.0546369	.568**	0.0530813	0.240239	0.315534	0.249562	Symbol Search Total (WAIS-IV)	Correlation Coefficient	.407*	0.319092	0.26047	0.370929	0.305667	0.24205	-0.0643535	-0.364213	0.00302017	-.512*	-0.360144	-0.0394404	-0.0680336	Symbol Search Total (WAIS-IV)	Correlation Coefficient	0.0493422	0.259007	0.0366622	0.338282	.531**	0.33473	.476*	-.419*	-0.363736	-0.0165286	-0.181191	0.148558	.413*	Symbol Search Total (WAIS-IV)	Correlation Coefficient	0.0137672	0.304185	0.304308
	Sig. (2-tailed)	0.603008	0.605719	0.109762	0.0295164	0.0805312	0.916761	0.02687	0.799831	0.00377399	0.805423	0.258159	0.13311	0.239573		Sig. (2-tailed)	0.0485168	0.128555	0.21897	0.0743505	0.14635	0.254476	0.765134	0.0801715	0.988825	0.0105755	0.0838621	0.854818	0.752102		Sig. (2-tailed)	0.818899	0.221661	0.86495	0.105911	0.00756147	0.109863	0.018635	0.0416776	0.0805973	0.938898	0.396823	0.48844	0.0447025		Sig. (2-tailed)	0.949092	0.148416	0.148244
	N	24	24	24	24	24	24	24	24	24	24	24	24	24		N	24	24	24	24	24	24	24	24	24	24	24	24	24		N	24	24	24	24	24	24	24	24	24	24	24	24	24		N	24	24	24
COWAT F	Correlation Coefficient	-0.358997	0.23121	0.0921993	0.354745	.731**	0.14831	0.194342	-0.13133	.521**	0.297178	0.262722	.476*	.512*	COWAT F	Correlation Coefficient	0.331732	0.294858	.446*	.468*	.459*	0.0867403	-0.221734	-0.226751	-0.0665458	-0.264099	-0.198489	-0.0524329	-0.0567303	COWAT F	Correlation Coefficient	0.047002	0.150159	-0.281804	0.228376	.490*	0.376654	.435*	-0.22765	0.0787916	-0.308038	-0.306896	-0.099726	-0.0873253	COWAT F	Correlation Coefficient	0.331941	0.0172487	0.0894449
	Sig. (2-tailed)	0.0849243	0.27702	0.668298	0.0889534	4.88677e-05	0.489175	0.362837	0.540739	0.00903559	0.158467	0.214868	0.0186136	0.0104629		Sig. (2-tailed)	0.113281	0.161899	0.0291142	0.0211497	0.0239895	0.686937	0.29773	0.286649	0.757363	0.212387	0.352486	0.807756	0.792322		Sig. (2-tailed)	0.827359	0.483715	0.182179	0.283115	0.0150112	0.0696476	0.0335592	0.28469	0.714393	0.143086	0.144651	0.64291	0.684931		Sig. (2-tailed)	0.113041	0.936241	0.67768
	N	24	24	24	24	24	24	24	24	24	24	24	24	24		N	24	24	24	24	24	24	24	24	24	24	24	24	24		N	24	24	24	24	24	24	24	24	24	24	24	24	24		N	24	24	24
COWAT A	Correlation Coefficient	-0.213169	0.195668	0.0248322	0.358072	.782**	0.190681	0.234825	0.109562	.541**	.471*	0.283822	.444*	0.331426	COWAT A	Correlation Coefficient	0.317164	0.382957	.452*	.453*	.448*	0.147057	0.0673861	0.0180942	-0.0953862	-0.356914	-.404*	-0.0644951	0.162044	COWAT A	Correlation Coefficient	0.184257	0.00265668	-0.265284	0.39323	.504*	.639**	.603**	-0.228174	-0.134557	-0.321142	-0.374469	0.136327	0.208572	COWAT A	Correlation Coefficient	0.29294	0.241971	0.32523
	Sig. (2-tailed)	0.317254	0.359508	0.908306	0.085789	6.45245e-06	0.372123	0.269366	0.610312	0.00633634	0.0201144	0.178934	0.0297906	0.113635		Sig. (2-tailed)	0.131009	0.0647352	0.0265221	0.02622	0.0282907	0.492895	0.75439	0.933122	0.657503	0.086881	0.0499646	0.764631	0.449353		Sig. (2-tailed)	0.388744	0.99017	0.210265	0.0573045	0.012006	0.000779819	0.00181729	0.283552	0.530749	0.125982	0.0714153	0.525306	0.328046		Sig. (2-tailed)	0.164773	0.254637	0.120962
	N	24	24	24	24	24	24	24	24	24	24	24	24	24		N	24	24	24	24	24	24	24	24	24	24	24	24	24		N	24	24	24	24	24	24	24	24	24	24	24	24	24		N	24	24	24
COWAT S	Correlation Coefficient	-0.126956	0.300418	0.109733	.509*	.641**	0.164508	0.355491	0.0986928	.639**	0.286623	0.299361	.455*	.514*	COWAT S	Correlation Coefficient	0.386375	0.391552	.572**	.487*	.583**	0.106101	-0.202998	-0.0592696	-0.272772	-0.338215	-.494*	-0.200252	0.0704356	COWAT S	Correlation Coefficient	-0.118838	0.175938	-.433*	0.362755	.552**	.559**	.578**	-0.345583	-0.223221	-0.374771	-.445*	-0.00987752	0.223454	COWAT S	Correlation Coefficient	0.119224	0.175298	0.271965
	Sig. (2-tailed)	0.554418	0.153762	0.609752	0.011	0.000742373	0.442395	0.0882364	0.646373	0.000780199	0.174498	0.155285	0.0255137	0.0101336		Sig. (2-tailed)	0.062185	0.0584704	0.00347595	0.0157563	0.00279901	0.621706	0.341428	0.783238	0.197193	0.105985	0.0140588	0.348135	0.743631		Sig. (2-tailed)	0.580213	0.410878	0.0344198	0.0814791	0.00518632	0.00451371	0.00309327	0.0981196	0.294418	0.0711683	0.0294294	0.963464	0.293901		Sig. (2-tailed)	0.578976	0.412611	0.198576
	N	24	24	24	24	24	24	24	24	24	24	24	24	24		N	24	24	24	24	24	24	24	24	24	24	24	24	24		N	24	24	24	24	24	24	24	24	24	24	24	24	24		N	24	24	24
COWAT Total	Correlation Coefficient	-0.267268	0.283878	0.139001	.466*	.799**	0.168151	0.29061	0.0766092	.645**	.412*	0.341008	.530**	.539**	COWAT Total	Correlation Coefficient	0.360898	.409*	.566**	.544**	.565**	0.171904	-0.113947	-0.0887285	-0.161827	-0.312096	-0.357186	-0.118973	0.0234321	COWAT Total	Correlation Coefficient	0.0500769	0.0873529	-.412*	0.389257	.574**	.551**	.597**	-0.295041	-0.113089	-0.350989	-0.392738	0.0236133	0.122851	COWAT Total	Correlation Coefficient	0.287512	0.160166	0.294837
	Sig. (2-tailed)	0.206746	0.178844	0.517136	0.021799	2.8311e-06	0.432214	0.168315	0.721994	0.000658952	0.0453443	0.10295	0.00768266	0.00654397		Sig. (2-tailed)	0.0831684	0.047146	0.00394926	0.00604518	0.00403642	0.421859	0.596005	0.680128	0.449969	0.137621	0.0866238	0.57978	0.913456		Sig. (2-tailed)	0.816247	0.684836	0.0452692	0.0600956	0.00335681	0.00523043	0.00207986	0.161626	0.598792	0.0926305	0.0576446	0.91279	0.567396		Sig. (2-tailed)	0.173106	0.454695	0.16193
	N	24	24	24	24	24	24	24	24	24	24	24	24	24		N	24	24	24	24	24	24	24	24	24	24	24	24	24		N	24	24	24	24	24	24	24	24	24	24	24	24	24		N	24	24	24
COWAT Repetitions	Correlation Coefficient	-0.042956	0.11507	-0.203406	0.149399	0.263635	0.288813	0.328275	-0.143346	0.237305	0.0852854	0.0476615	0.0568778	0.138468	COWAT Repetitions	Correlation Coefficient	0.103654	0.39934	0.28526	0.0651665	0.212638	-0.121525	-0.144322	0.123259	0.00180085	-0.199366	-0.309644	-0.264009	0.00734237	COWAT Repetitions	Correlation Coefficient	-0.19222	0.0697806	-0.347927	0.0819483	0.27191	0.387641	0.320238	-0.244645	-0.353199	-0.218953	-0.37337	-0.0911747	-0.0611325	COWAT Repetitions	Correlation Coefficient	-0.318023	-0.158172	-0.0633762
	Sig. (2-tailed)	0.84203	0.592362	0.340438	0.485955	0.213219	0.171082	0.11732	0.503992	0.264193	0.691935	0.824973	0.791794	0.51876		Sig. (2-tailed)	0.62981	0.0532083	0.176647	0.762249	0.31849	0.571617	0.501061	0.566101	0.993337	0.350317	0.140905	0.212547	0.972837		Sig. (2-tailed)	0.368204	0.745938	0.09571	0.703446	0.19867	0.0612608	0.127112	0.249262	0.0904534	0.303985	0.0723165	0.671782	0.776591		Sig. (2-tailed)	0.129912	0.460406	0.768605
	N	24	24	24	24	24	24	24	24	24	24	24	24	24		N	24	24	24	24	24	24	24	24	24	24	24	24	24		N	24	24	24	24	24	24	24	24	24	24	24	24	24		N	24	24	24
COWAT Incorrect	Correlation Coefficient	0.0867382	-0.0817761	0.278994	0.164315	0.091248	0.0438483	0.0977804	-0.165488	0.126024	-0.0131953	-0.253885	0.0200639	0.130916	COWAT Incorrect	Correlation Coefficient	-0.0921915	-0.115831	0.12311	-0.0160419	-0.0982305	0.122906	-0.0296803	0.0860045	0.0193508	-0.0438841	-0.0288592	0.133189	-0.387312	COWAT Incorrect	Correlation Coefficient	-0.0201822	-0.194208	-0.347336	0.0867441	0.0775147	-0.134763	0.0575723	-0.110251	-0.206296	.526**	.413*	0.290127	0.114637	COWAT Incorrect	Correlation Coefficient	-0.0873181	0.167278	0.288483
	Sig. (2-tailed)	0.686944	0.704042	0.186763	0.442938	0.671533	0.83879	0.649437	0.439645	0.557351	0.951204	0.231261	0.92586	0.542026		Sig. (2-tailed)	0.668325	0.5899	0.566574	0.940694	0.647925	0.567223	0.8905	0.689463	0.928488	0.83866	0.893513	0.534974	0.0615		Sig. (2-tailed)	0.925424	0.363176	0.0963132	0.686924	0.718837	0.530114	0.789307	0.608055	0.333471	0.00830783	0.0446692	0.169056	0.593767		Sig. (2-tailed)	0.684956	0.434641	0.171594
	N	24	24	24	24	24	24	24	24	24	24	24	24	24		N	24	24	24	24	24	24	24	24	24	24	24	24	24		N	24	24	24	24	24	24	24	24	24	24	24	24	24		N	24	24	24
COWAT Total Errors	Correlation Coefficient	-0.0236494	-0.0140261	0.122269	0.285312	0.147172	0.20211	0.367341	-0.0823624	0.282922	0.133442	-0.0506417	0.0347122	0.125968	COWAT Total Errors	Correlation Coefficient	-0.0658238	0.234551	0.225927	0.0155335	0.0643121	0.0947077	-0.0612519	0.147799	0.0731693	-0.139206	-0.126577	-0.0513149	-0.23203	COWAT Total Errors	Correlation Coefficient	-0.148526	-0.213741	-.485*	0.161543	0.226402	0.122192	0.231691	-0.336342	-.405*	0.240983	0.0282126	0.0128165	-0.0601248	COWAT Total Errors	Correlation Coefficient	-0.365105	-0.123547	0.138426
	Sig. (2-tailed)	0.912657	0.948136	0.569248	0.176564	0.492553	0.343589	0.0774192	0.702014	0.180376	0.534191	0.81421	0.872074	0.55753		Sig. (2-tailed)	0.75992	0.26994	0.288451	0.94257	0.765281	0.659796	0.776165	0.490692	0.734026	0.516512	0.55561	0.811783	0.275272		Sig. (2-tailed)	0.488537	0.315925	0.0163275	0.450775	0.28741	0.569492	0.275993	0.108057	0.0494521	0.256642	0.895886	0.952603	0.780185		Sig. (2-tailed)	0.0793795	0.565188	0.518887
	N	24	24	24	24	24	24	24	24	24	24	24	24	24		N	24	24	24	24	24	24	24	24	24	24	24	24	24		N	24	24	24	24	24	24	24	24	24	24	24	24	24		N	24	24	24
**. Correlation is significant at the 0.01 level (2-tailed).															**. Correlation is significant at the 0.01 level (2-tailed).															**. Correlation is significant at the 0.01 level (2-tailed).															**. Correlation is significant at the 0.01 level (2-tailed).
*. Correlation is significant at the 0.05 level (2-tailed).															*. Correlation is significant at the 0.05 level (2-tailed).															*. Correlation is significant at the 0.05 level (2-tailed).															*. Correlation is significant at the 0.05 level (2-tailed).
		Age	Years of education	MoCA Visuospatial Executive Total	Attention Total (MoCA)	Language Total (MoCA)	Abstraction (MoCA)	Delayed Recall (MoCA)	Orientation (MoCA)	MoCA Total Score	RAVLT I	RAVLT II	RAVLT III	RAVLT IV			RAVLT V	RAVLT B	RAVLT VI	RAVLT Total I to V	RAVLT Delayed Recall	RAVLT Recognition	RAVLT Recognition Errors	RAVLT A to B	RAVLT B to A	RAVLT Commision Errors	RAVLT Repeated comissions	RAVLT Intrusions	RAVLT Repeated Intrusions			RAVLT Repetitions	RAVLT Trial V-I	RAVLT V-VI	Desing Fluency 1 (D-KEFS)	Desing Fluency 2 (D-KEFS)	Desing Fluency 3 (D-KEFS)	Desing Fluency Total (D-KEFS)	Desing Fluency Set Loss 1 (D-KEFS)	Desing Fluency Set Loss 2 (D-KEFS)	Desing Fluency Set Loss 3 (D-KEFS)	Desing Fluency Set Loss Total (D-KEFS)	Desing Fluency Repeated 1 (D-KEFS)	Desing Fluency Repeated 2 (D-KEFS)			Desing Fluency Repeated 3 (D-KEFS)	Desing Fluency Repeated Total (D-KEFS)	Desing Fluency Attempted 1 (D-KEFS)
Tower Test (D-KEFS)	Correlation Coefficient	-.416*	0.0434874	0.345854	0.223673	0.317156	0.0190447	.416*	-0.19931	.437*	0.064053	0.273894	0.316295	0.109246	Tower Test (D-KEFS)	Correlation Coefficient	0.393219	0.155648	0.133634	0.289426	0.329152	0.15619	-0.0358576	-0.160713	0.0384738	-0.290733	0.0227464	-0.318165	-0.319125	Tower Test (D-KEFS)	Correlation Coefficient	0.176589	0.234614	0.01943	0.302959	.572**	0.271221	.422*	-0.265185	-0.0803998	0.0699631	0.00177403	-0.12053	0.00682752	Tower Test (D-KEFS)	Correlation Coefficient	0.105502	0.001024	0.205891
	Sig. (2-tailed)	0.0485295	0.843811	0.105986	0.304914	0.140324	0.931268	0.0483327	0.361902	0.0368982	0.771545	0.205997	0.141464	0.619755		Sig. (2-tailed)	0.0634211	0.478217	0.543265	0.180403	0.125121	0.476666	0.870968	0.46383	0.861639	0.178354	0.917949	0.138997	0.137742		Sig. (2-tailed)	0.420226	0.281233	0.929881	0.159963	0.00434415	0.210637	0.0448096	0.221367	0.715356	0.751085	0.99359	0.583822	0.975335		Sig. (2-tailed)	0.631873	0.9963	0.345935
	N	23	23	23	23	23	23	23	23	23	23	23	23	23		N	23	23	23	23	23	23	23	23	23	23	23	23	23		N	23	23	23	23	23	23	23	23	23	23	23	23	23		N	23	23	23
PGPT Time Dominant Hand	Correlation Coefficient	0.362267	0.0652301	-0.26135	-0.321503	-0.33032	-0.131946	-.434*	-0.0218071	-.484*	-.445*	-.657**	-.529**	-.535**	PGPT Time Dominant Hand	Correlation Coefficient	-.478*	-.473*	-.601**	-.598**	-.532**	-0.0922544	0.19242	-0.0196442	0.111502	-0.010676	0.0911803	0.196303	0.334818	PGPT Time Dominant Hand	Correlation Coefficient	-0.310287	-0.184192	0.394912	-0.362899	-.574**	-.501*	-.550**	0.122818	0.16962	0.303328	0.309302	0.102553	-0.00365359	PGPT Time Dominant Hand	Correlation Coefficient	-0.305778	0.0446354	-0.123438
	Sig. (2-tailed)	0.0819207	0.762024	0.217361	0.125533	0.114918	0.538826	0.0342693	0.919439	0.0166685	0.029245	0.000486968	0.0078931	0.00700413		Sig. (2-tailed)	0.0181509	0.0197037	0.00188027	0.00202468	0.00745572	0.668111	0.367695	0.927407	0.603963	0.960512	0.671763	0.357919	0.109764		Sig. (2-tailed)	0.140039	0.388913	0.0561535	0.0813499	0.00335122	0.0125487	0.00533291	0.5675	0.428145	0.14962	0.141368	0.633471	0.986482		Sig. (2-tailed)	0.146195	0.835934	0.565533
	N	24	24	24	24	24	24	24	24	24	24	24	24	24		N	24	24	24	24	24	24	24	24	24	24	24	24	24		N	24	24	24	24	24	24	24	24	24	24	24	24	24		N	24	24	24
PGPT Drops Dominant Hand	Correlation Coefficient	0.0570306	-0.247801	.408*	.456*	-0.0107352	-0.221099	0.272381	0.248894	0.299741	0.335647	0.370663	0.222549	0.138983	PGPT Drops Dominant Hand	Correlation Coefficient	0.333165	0.0348821	0.287648	0.326597	0.239326	0.0322799	0.118564	0.209884	-0.316437	-0.0581324	-0.251254	0.133414	-0.042772	PGPT Drops Dominant Hand	Correlation Coefficient	0.37837	0.0746859	-0.00830028	0.101158	0.208644	0.386218	0.246051	-0.22522	-0.243838	-0.0567253	-0.0844618	0.183003	0.20824	PGPT Drops Dominant Hand	Correlation Coefficient	0.152143	0.200212	-0.0301359
	Sig. (2-tailed)	0.791247	0.243015	0.0476851	0.0252175	0.960294	0.29915	0.197862	0.240874	0.154736	0.108833	0.0745748	0.295912	0.517191		Sig. (2-tailed)	0.111638	0.871453	0.172893	0.119318	0.260027	0.880973	0.581095	0.324944	0.131943	0.787303	0.236296	0.534278	0.842698		Sig. (2-tailed)	0.0682827	0.728714	0.969295	0.638124	0.327877	0.0623008	0.246467	0.290002	0.250877	0.79234	0.69477	0.392036	0.328835		Sig. (2-tailed)	0.477889	0.348235	0.88883
	N	24	24	24	24	24	24	24	24	24	24	24	24	24		N	24	24	24	24	24	24	24	24	24	24	24	24	24		N	24	24	24	24	24	24	24	24	24	24	24	24	24		N	24	24	24
PGPT Time Non-Dominant Hand	Correlation Coefficient	0.290194	0.0122678	-.413*	-0.388248	-0.25088	0.030866	-.492*	-0.0326893	-.550**	-0.324451	-.707**	-.615**	-.620**	PGPT Time Non-Dominant Hand	Correlation Coefficient	-.612**	-.448*	-.606**	-.672**	-.634**	-0.134814	0.316914	0.0730725	0.305679	0.0946873	0.183873	0.391648	0.339818	PGPT Time Non-Dominant Hand	Correlation Coefficient	-0.157448	-.421*	0.241153	-0.304715	-.563**	-.496*	-.497*	0.136376	0.103367	0.38643	0.35914	0.234646	0.0463247	PGPT Time Non-Dominant Hand	Correlation Coefficient	-0.267445	0.078507	0.00835575
	Sig. (2-tailed)	0.168953	0.95463	0.0450907	0.0608213	0.237019	0.886153	0.0146939	0.879475	0.00532916	0.121908	0.000110565	0.00139101	0.00122286		Sig. (2-tailed)	0.00148084	0.0281809	0.00169588	0.000318991	0.000871394	0.529957	0.13133	0.734365	0.146333	0.659865	0.389751	0.0584036	0.104235		Sig. (2-tailed)	0.462487	0.0407297	0.256296	0.147674	0.00418915	0.0136388	0.0135418	0.525157	0.630766	0.062145	0.0847916	0.269741	0.829811		Sig. (2-tailed)	0.206435	0.715383	0.96909
	N	24	24	24	24	24	24	24	24	24	24	24	24	24		N	24	24	24	24	24	24	24	24	24	24	24	24	24		N	24	24	24	24	24	24	24	24	24	24	24	24	24		N	24	24	24
PGPT Drops Non-Dominant Hand	Correlation Coefficient	-0.176629	-0.39732	-0.187646	-0.00363365	-0.0306443	0.0793366	0.0235304	0.0822373	-0.134982	0.286058	-0.0792893	-0.169499	-0.13262	PGPT Drops Non-Dominant Hand	Correlation Coefficient	0.110894	-0.326103	0.00777873	-0.0524045	-0.0498134	-0.0977079	0.278402	-0.114061	0.191575	0.191716	0.13141	.428*	-0.144964	PGPT Drops Non-Dominant Hand	Correlation Coefficient	0.252747	-0.0897346	0.155527	0.176264	-0.0543684	-0.0879584	0.00681792	-0.150271	-0.128363	0.238215	0.104085	0.222226	-0.0514221	PGPT Drops Non-Dominant Hand	Correlation Coefficient	-0.103061	-0.0250084	0.129207
	Sig. (2-tailed)	0.409015	0.0545362	0.379923	0.986556	0.886966	0.712499	0.913095	0.702447	0.529441	0.175385	0.712663	0.428479	0.536735		Sig. (2-tailed)	0.605951	0.119909	0.971223	0.807858	0.817198	0.649681	0.187737	0.595633	0.369844	0.369484	0.54049	0.0369058	0.499138		Sig. (2-tailed)	0.233431	0.676691	0.468032	0.41	0.800796	0.682762	0.974777	0.483384	0.550002	0.262311	0.628382	0.296631	0.811396		Sig. (2-tailed)	0.631783	0.907658	0.54736
	N	24	24	24	24	24	24	24	24	24	24	24	24	24		N	24	24	24	24	24	24	24	24	24	24	24	24	24		N	24	24	24	24	24	24	24	24	24	24	24	24	24		N	24	24	24
STROOP Word	Correlation Coefficient	-0.0563112	0.00601623	-0.0694605	0.00292212	0.338309	0.16082	0.225992	-0.305233	0.261906	0.138478	0.205299	.521**	0.30458	STROOP Word	Correlation Coefficient	0.330429	0.269528	0.293091	0.387702	0.206137	-0.10525	-.476*	0.0474632	-0.131062	-.562**	-.573**	-0.25809	-0.0196548	STROOP Word	Correlation Coefficient	-0.0949472	0.295172	-0.0528784	0.0643641	0.116607	0.358938	0.193717	.428*	0.340396	-0.344485	-0.168794	-0.158706	0.105931	STROOP Word	Correlation Coefficient	0.373874	0.0809956	-0.0283779
	Sig. (2-tailed)	0.793824	0.977742	0.747067	0.989188	0.105882	0.452831	0.288307	0.146953	0.216349	0.51873	0.335865	0.00897893	0.147863		Sig. (2-tailed)	0.114792	0.202787	0.164547	0.0612164	0.333853	0.624519	0.0188014	0.82569	0.541572	0.00423095	0.00343667	0.223361	0.927368		Sig. (2-tailed)	0.658987	0.161431	0.806152	0.765096	0.587394	0.0849795	0.364412	0.0368737	0.103609	0.0992635	0.43043	0.458871	0.622267		Sig. (2-tailed)	0.0719023	0.706744	0.895279
	N	24	24	24	24	24	24	24	24	24	24	24	24	24		N	24	24	24	24	24	24	24	24	24	24	24	24	24		N	24	24	24	24	24	24	24	24	24	24	24	24	24		N	24	24	24
STROOP Colour	Correlation Coefficient	0.0613908	0.0207094	-0.266362	0.0978425	0.195366	0.289221	0.230645	-0.0872664	0.210057	0.0671779	0.148344	0.273543	0.267312	STROOP Colour	Correlation Coefficient	.436*	0.352761	0.357848	0.314641	0.2865	-0.0229052	-0.211579	-0.024566	0.0301489	-0.346898	-.508*	-0.0684315	0.198827	STROOP Colour	Correlation Coefficient	0.111428	0.38133	0.0125668	0.258507	0.30621	.483*	.411*	0.0756346	-0.170617	-0.243259	-0.288157	0.0692367	0.389049	STROOP Colour	Correlation Coefficient	0.173062	0.232652	0.174341
	Sig. (2-tailed)	0.77567	0.923482	0.208349	0.649229	0.360265	0.170452	0.278229	0.685133	0.324537	0.755126	0.489075	0.19588	0.206669		Sig. (2-tailed)	0.0331633	0.0908821	0.0859994	0.134272	0.17469	0.915396	0.320962	0.909285	0.888782	0.0967626	0.0111979	0.750697	0.351648		Sig. (2-tailed)	0.604206	0.0659773	0.953525	0.222587	0.145597	0.0168707	0.0457459	0.725397	0.425392	0.252038	0.1721	0.747856	0.0602447		Sig. (2-tailed)	0.418691	0.27395	0.415205
	N	24	24	24	24	24	24	24	24	24	24	24	24	24		N	24	24	24	24	24	24	24	24	24	24	24	24	24		N	24	24	24	24	24	24	24	24	24	24	24	24	24		N	24	24	24
STROOP Colour-Word	Correlation Coefficient	-0.22052	0.0770413	0.179557	.495*	.503*	-0.0635158	0.197491	0.109059	.479*	0.357761	.411*	.562**	.615**	STROOP Colour-Word	Correlation Coefficient	.507*	.583**	.674**	.634**	.530**	0.288274	-0.0611582	0.140269	0.147698	-0.276078	-0.251675	-0.0124181	0.104461	STROOP Colour-Word	Correlation Coefficient	0.103306	0.326594	-0.290958	.451*	.441*	.605**	.597**	-0.106466	-0.367025	-0.346641	-0.398457	0.136387	0.355389	STROOP Colour-Word	Correlation Coefficient	0.276329	0.229923	0.353888
	Sig. (2-tailed)	0.300449	0.720487	0.401166	0.0138831	0.012304	0.768109	0.354959	0.611962	0.0178036	0.0860816	0.0460275	0.00430212	0.00139307		Sig. (2-tailed)	0.0115468	0.00277209	0.000303318	0.000875314	0.00767585	0.171919	0.776499	0.513284	0.490991	0.191602	0.235485	0.954075	0.627132		Sig. (2-tailed)	0.630969	0.119321	0.167783	0.0270684	0.0309257	0.00172158	0.00205584	0.6205	0.0776942	0.0970264	0.053786	0.525123	0.0883341		Sig. (2-tailed)	0.191183	0.279778	0.0897824
	N	24	24	24	24	24	24	24	24	24	24	24	24	24		N	24	24	24	24	24	24	24	24	24	24	24	24	24		N	24	24	24	24	24	24	24	24	24	24	24	24	24		N	24	24	24
**. Correlation is significant at the 0.01 level (2-tailed).															**. Correlation is significant at the 0.01 level (2-tailed).															**. Correlation is significant at the 0.01 level (2-tailed).															**. Correlation is significant at the 0.01 level (2-tailed).
*. Correlation is significant at the 0.05 level (2-tailed).															*. Correlation is significant at the 0.05 level (2-tailed).															*. Correlation is significant at the 0.05 level (2-tailed).															*. Correlation is significant at the 0.05 level (2-tailed).
q2															q2															q2															q2
[truncated: 36 more columns]

## Sheet: Control B
		Age	Years of education	MoCA Visuospatial Executive Total	Attention Total (MoCA)	Language Total (MoCA)	Abstraction (MoCA)	Delayed Recall (MoCA)	MoCA Total Score	RAVLT I	RAVLT II	RAVLT III	RAVLT IV	RAVLT V			RAVLT B	RAVLT VI	RAVLT Total I to V	RAVLT Delayed Recall	RAVLT Recognition	RAVLT Recognition Errors	RAVLT A to B	RAVLT B to A	RAVLT Commision Errors	RAVLT Repeated comissions	RAVLT Intrusions	RAVLT Repeated Intrusions	RAVLT Repetitions			RAVLT Trial V-I	RAVLT V-VI	Desing Fluency 1 (D-KEFS)	Desing Fluency 2 (D-KEFS)	Desing Fluency 3 (D-KEFS)	Desing Fluency Total (D-KEFS)	Desing Fluency Set Loss 1 (D-KEFS)	Desing Fluency Set Loss 2 (D-KEFS)	Desing Fluency Set Loss 3 (D-KEFS)	Desing Fluency Set Loss Total (D-KEFS)	Desing Fluency Repeated 1 (D-KEFS)	Desing Fluency Repeated 2 (D-KEFS)	Desing Fluency Repeated 3 (D-KEFS)			Desing Fluency Repeated Total (D-KEFS)	Desing Fluency Attempted 1 (D-KEFS)	Desing Fluency Attempted 2 (D-KEFS)
Age	Correlation Coefficient	1													Age	Correlation Coefficient														Age	Correlation Coefficient														Age	Correlation Coefficient
	Sig. (2-tailed)															Sig. (2-tailed)															Sig. (2-tailed)															Sig. (2-tailed)
	N	22														N															N															N
Years of education	Correlation Coefficient	0.168142	1												Years of education	Correlation Coefficient														Years of education	Correlation Coefficient														Years of education	Correlation Coefficient
	Sig. (2-tailed)	0.454477														Sig. (2-tailed)															Sig. (2-tailed)															Sig. (2-tailed)
	N	22	22													N															N															N
Visuospatial Executive Total (MoCA)	Correlation Coefficient	-0.0106237	-0.3235	1											Visuospatial Executive Total (MoCA)	Correlation Coefficient														Visuospatial Executive Total (MoCA)	Correlation Coefficient														Visuospatial Executive Total (MoCA)	Correlation Coefficient
	Sig. (2-tailed)	0.962575	0.14194													Sig. (2-tailed)															Sig. (2-tailed)															Sig. (2-tailed)
	N	22	22	22												N															N															N
Attention Total (MoCA)	Correlation Coefficient	-0.0768994	0.0719617	-0.130822	1										Attention Total (MoCA)	Correlation Coefficient														Attention Total (MoCA)	Correlation Coefficient														Attention Total (MoCA)	Correlation Coefficient
	Sig. (2-tailed)	0.733751	0.750302	0.561716												Sig. (2-tailed)															Sig. (2-tailed)															Sig. (2-tailed)
	N	22	22	22	22											N															N															N
Language Total (MoCA)	Correlation Coefficient	-0.280783	-0.138488	0.142597	.505*	1									Language Total (MoCA)	Correlation Coefficient														Language Total (MoCA)	Correlation Coefficient														Language Total (MoCA)	Correlation Coefficient
	Sig. (2-tailed)	0.205598	0.538804	0.526704	0.0164153											Sig. (2-tailed)															Sig. (2-tailed)															Sig. (2-tailed)
	N	22	22	22	22	22										N															N															N
Abstraction (MoCA)	Correlation Coefficient	-0.110665	0.00113222	0.0690702	0.133381	0.348358	1								Abstraction (MoCA)	Correlation Coefficient														Abstraction (MoCA)	Correlation Coefficient														Abstraction (MoCA)	Correlation Coefficient
	Sig. (2-tailed)	0.623939	0.99601	0.760045	0.55402	0.112105										Sig. (2-tailed)															Sig. (2-tailed)															Sig. (2-tailed)
	N	22	22	22	22	22	22									N															N															N
Delayed Recall (MoCA)	Correlation Coefficient	0.0618031	0.295625	-0.000302756	0.0509585	-0.215137	0.157495	1							Delayed Recall (MoCA)	Correlation Coefficient														Delayed Recall (MoCA)	Correlation Coefficient														Delayed Recall (MoCA)	Correlation Coefficient
	Sig. (2-tailed)	0.784682	0.181631	0.998933	0.821815	0.3363	0.483938									Sig. (2-tailed)															Sig. (2-tailed)															Sig. (2-tailed)
	N	22	22	22	22	22	22	22								N															N															N
MoCA Total Score	Correlation Coefficient	-0.112292	-0.0494727	.446*	.639**	.691**	.469*	0.328817	1						MoCA Total Score	Correlation Coefficient														MoCA Total Score	Correlation Coefficient														MoCA Total Score	Correlation Coefficient
	Sig. (2-tailed)	0.618816	0.826934	0.0372845	0.00135979	0.000364751	0.0276086	0.13513								Sig. (2-tailed)															Sig. (2-tailed)															Sig. (2-tailed)
	N	22	22	22	22	22	22	22	22							N															N															N
RAVLT I	Correlation Coefficient	-0.132528	-0.0139182	0.254811	0.292472	.644**	.513*	-0.231259	.565**	1					RAVLT I	Correlation Coefficient														RAVLT I	Correlation Coefficient														RAVLT I	Correlation Coefficient
	Sig. (2-tailed)	0.556579	0.950981	0.252449	0.186555	0.00123201	0.0145746	0.300432	0.00618922							Sig. (2-tailed)															Sig. (2-tailed)															Sig. (2-tailed)
	N	22	22	22	22	22	22	22	22	22						N															N															N
RAVLT II	Correlation Coefficient	-0.162769	0.132916	0.210571	0.126657	0.405371	0.175119	-0.108855	0.268892	.545**	1				RAVLT II	Correlation Coefficient														RAVLT II	Correlation Coefficient														RAVLT II	Correlation Coefficient
	Sig. (2-tailed)	0.469227	0.555414	0.346901	0.574343	0.061256	0.435692	0.629658	0.226265	0.00875187						Sig. (2-tailed)															Sig. (2-tailed)															Sig. (2-tailed)
	N	22	22	22	22	22	22	22	22	22	22					N															N															N
RAVLT III	Correlation Coefficient	-0.185608	-0.286853	0.246261	-0.0750895	0.150447	-0.18736	-0.00237285	0.0619406	0.163313	.560**	1			RAVLT III	Correlation Coefficient														RAVLT III	Correlation Coefficient														RAVLT III	Correlation Coefficient
	Sig. (2-tailed)	0.408245	0.195552	0.269262	0.739805	0.50395	0.403756	0.991638	0.784214	0.467722	0.00668366					Sig. (2-tailed)															Sig. (2-tailed)															Sig. (2-tailed)
	N	22	22	22	22	22	22	22	22	22	22	22				N															N															N
RAVLT IV	Correlation Coefficient	-0.206642	-0.16529	0.319462	0.0611108	0.240772	0.20163	-0.0455978	0.230572	0.324601	.702**	.448*	1		RAVLT IV	Correlation Coefficient														RAVLT IV	Correlation Coefficient														RAVLT IV	Correlation Coefficient
	Sig. (2-tailed)	0.356178	0.462275	0.147271	0.78704	0.280419	0.368219	0.840313	0.301911	0.14051	0.000274335	0.0365646				Sig. (2-tailed)															Sig. (2-tailed)															Sig. (2-tailed)
	N	22	22	22	22	22	22	22	22	22	22	22	22			N															N															N
RAVLT V	Correlation Coefficient	-0.190032	-0.325507	0.276077	-0.179154	0.137795	-0.120796	-0.202699	-0.0395025	0.0175593	.546**	.724**	.713**	1	RAVLT V	Correlation Coefficient														RAVLT V	Correlation Coefficient														RAVLT V	Correlation Coefficient
	Sig. (2-tailed)	0.396961	0.139341	0.21362	0.425021	0.540856	0.592319	0.36563	0.861445	0.938179	0.00862634	0.000138191	0.000198765			Sig. (2-tailed)															Sig. (2-tailed)															Sig. (2-tailed)
	N	22	22	22	22	22	22	22	22	22	22	22	22	22		N															N															N
**. Correlation is significant at the 0.01 level (2-tailed).															**. Correlation is significant at the 0.01 level (2-tailed).															**. Correlation is significant at the 0.01 level (2-tailed).															**. Correlation is significant at the 0.01 level (2-tailed).
*. Correlation is significant at the 0.05 level (2-tailed).															*. Correlation is significant at the 0.05 level (2-tailed).															*. Correlation is significant at the 0.05 level (2-tailed).															*. Correlation is significant at the 0.05 level (2-tailed).
		Age	Years of education	MoCA Visuospatial Executive Total	Attention Total (MoCA)	Language Total (MoCA)	Abstraction (MoCA)	Delayed Recall (MoCA)	MoCA Total Score	RAVLT I	RAVLT II	RAVLT III	RAVLT IV	RAVLT V			RAVLT B	RAVLT VI	RAVLT Total I to V	RAVLT Delayed Recall	RAVLT Recognition	RAVLT Recognition Errors	RAVLT A to B	RAVLT B to A	RAVLT Commision Errors	RAVLT Repeated comissions	RAVLT Intrusions	RAVLT Repeated Intrusions	RAVLT Repetitions			RAVLT Trial V-I	RAVLT V-VI	Desing Fluency 1 (D-KEFS)	Desing Fluency 2 (D-KEFS)	Desing Fluency 3 (D-KEFS)	Desing Fluency Total (D-KEFS)	Desing Fluency Set Loss 1 (D-KEFS)	Desing Fluency Set Loss 2 (D-KEFS)	Desing Fluency Set Loss 3 (D-KEFS)	Desing Fluency Set Loss Total (D-KEFS)	Desing Fluency Repeated 1 (D-KEFS)	Desing Fluency Repeated 2 (D-KEFS)	Desing Fluency Repeated 3 (D-KEFS)			Desing Fluency Repeated Total (D-KEFS)	Desing Fluency Attempted 1 (D-KEFS)	Desing Fluency Attempted 2 (D-KEFS)
RAVLT B	Correlation Coefficient	-0.16216	0.121585	-0.098218	.559**	.490*	0.19418	-0.0409886	.471*	.536*	0.237449	0.142114	-0.248562	-0.195202	RAVLT B	Correlation Coefficient	1													RAVLT B	Correlation Coefficient														RAVLT B	Correlation Coefficient
	Sig. (2-tailed)	0.470912	0.589885	0.663674	0.00681405	0.0207495	0.386541	0.856284	0.0267634	0.0101723	0.287313	0.528119	0.264669	0.383997		Sig. (2-tailed)															Sig. (2-tailed)															Sig. (2-tailed)
	N	22	22	22	22	22	22	22	22	22	22	22	22	22		N	22														N															N
RAVLT VI	Correlation Coefficient	-0.147317	-0.193222	0.326872	-0.141612	0.276175	0.110755	-0.179587	0.0873352	0.231352	.730**	.520*	.800**	.771**	RAVLT VI	Correlation Coefficient	-0.212985	1												RAVLT VI	Correlation Coefficient														RAVLT VI	Correlation Coefficient
	Sig. (2-tailed)	0.512964	0.388934	0.137593	0.529594	0.213451	0.623654	0.423884	0.699151	0.300232	0.000116723	0.0131258	7.73571e-06	2.64496e-05		Sig. (2-tailed)	0.341271														Sig. (2-tailed)															Sig. (2-tailed)
	N	22	22	22	22	22	22	22	22	22	22	22	22	22		N	22	22													N															N
RAVLT Total I to V	Correlation Coefficient	-0.222859	-0.171306	0.360353	0.0905996	0.411233	0.0618325	-0.185549	0.274889	.505*	.894**	.762**	.810**	.781**	RAVLT Total I to V	Correlation Coefficient	0.132546	.802**	1											RAVLT Total I to V	Correlation Coefficient														RAVLT Total I to V	Correlation Coefficient
	Sig. (2-tailed)	0.318815	0.445906	0.0994691	0.688441	0.0572537	0.784582	0.408399	0.215677	0.016466	2.10837e-08	3.78164e-05	4.90995e-06	1.76177e-05		Sig. (2-tailed)	0.556525	7.32399e-06													Sig. (2-tailed)															Sig. (2-tailed)
	N	22	22	22	22	22	22	22	22	22	22	22	22	22		N	22	22	22												N															N
RAVLT Delayed Recall	Correlation Coefficient	-0.123777	-0.227971	0.0479722	-0.156733	0.0867852	-0.230898	-0.107791	-0.153315	-0.126599	0.382655	0.419499	.441*	.614**	RAVLT Delayed Recall	Correlation Coefficient	-0.313357	.649**	.506*	1										RAVLT Delayed Recall	Correlation Coefficient														RAVLT Delayed Recall	Correlation Coefficient
	Sig. (2-tailed)	0.583145	0.307549	0.832109	0.486081	0.700961	0.301208	0.633028	0.495759	0.574521	0.0788071	0.051955	0.0399031	0.00238306		Sig. (2-tailed)	0.155596	0.00107673	0.0162666												Sig. (2-tailed)															Sig. (2-tailed)
	N	22	22	22	22	22	22	22	22	22	22	22	22	22		N	22	22	22	22											N															N
RAVLT Recognition	Correlation Coefficient	-0.101675	-0.00624544	.444*	-0.182684	-0.0752451	-0.312787	0.0651192	0.0323615	-0.0696585	0.294975	0.324591	0.285592	.493*	RAVLT Recognition	Correlation Coefficient	-0.062895	.434*	0.352099	0.376259	1									RAVLT Recognition	Correlation Coefficient														RAVLT Recognition	Correlation Coefficient
	Sig. (2-tailed)	0.652545	0.977994	0.038411	0.415801	0.739284	0.15639	0.773414	0.886318	0.758059	0.182638	0.140522	0.197612	0.0196366		Sig. (2-tailed)	0.780967	0.0436947	0.108045	0.0843696											Sig. (2-tailed)															Sig. (2-tailed)
	N	22	22	22	22	22	22	22	22	22	22	22	22	22		N	22	22	22	22	22										N															N
RAVLT Recognition Errors	Correlation Coefficient	0.128285	0.271277	-0.26025	0.194635	0.0771879	-0.081948	-0.0098172	0.0164657	0.120958	-0.0406858	-0.230553	-0.200066	-0.225012	RAVLT Recognition Errors	Correlation Coefficient	0.263054	-0.173441	-0.186447	-0.0669151	0.107214	1								RAVLT Recognition Errors	Correlation Coefficient														RAVLT Recognition Errors	Correlation Coefficient
	Sig. (2-tailed)	0.569392	0.222014	0.242113	0.385408	0.732788	0.716945	0.965415	0.942023	0.59182	0.857335	0.301952	0.372023	0.31404		Sig. (2-tailed)	0.236894	0.440172	0.406092	0.767329	0.634861										Sig. (2-tailed)															Sig. (2-tailed)
	N	22	22	22	22	22	22	22	22	22	22	22	22	22		N	22	22	22	22	22	22									N															N
RAVLT A to B	Correlation Coefficient	0.116492	-0.0703959	0.0647405	0.0600568	0.0912452	0.223629	.552**	0.384731	-0.132365	-0.394048	-0.149792	-0.0996874	-0.0568774	RAVLT A to B	Correlation Coefficient	0.030167	-0.102471	-0.277397	-0.0913662	0.0603522	0.110268	1							RAVLT A to B	Correlation Coefficient														RAVLT A to B	Correlation Coefficient
	Sig. (2-tailed)	0.60567	0.755574	0.774698	0.790634	0.68633	0.317102	0.0077014	0.0770624	0.55707	0.0695864	0.505829	0.658935	0.801498		Sig. (2-tailed)	0.893983	0.649992	0.211348	0.685935	0.789626	0.625191									Sig. (2-tailed)															Sig. (2-tailed)
	N	22	22	22	22	22	22	22	22	22	22	22	22	22		N	22	22	22	22	22	22	22								N															N
RAVLT B to A	Correlation Coefficient	0.244096	-0.0571316	-0.0286592	0.173662	-0.0452008	0.139646	0.274924	0.179298	-0.345918	-.699**	-.559**	-.595**	-.590**	RAVLT B to A	Correlation Coefficient	0.0298881	-.660**	-.752**	-.432*	-0.256164	0.187382	.424*	1						RAVLT B to A	Correlation Coefficient														RAVLT B to A	Correlation Coefficient
	Sig. (2-tailed)	0.273628	0.800628	0.899255	0.439582	0.841687	0.53538	0.215617	0.424642	0.114813	0.000293217	0.00685719	0.00351729	0.00387321		Sig. (2-tailed)	0.894958	0.000832815	5.47285e-05	0.0446845	0.249852	0.4037	0.0491349								Sig. (2-tailed)															Sig. (2-tailed)
	N	22	22	22	22	22	22	22	22	22	22	22	22	22		N	22	22	22	22	22	22	22	22							N															N
RAVLT Commision Errors	Correlation Coefficient	-0.104794	-0.375109	0.0358336	-0.221387	-0.0256021	-0.303793	-.545**	-0.328928	-0.208735	-.478*	-0.23979	-0.259567	0.00656815	RAVLT Commision Errors	Correlation Coefficient	-0.110642	-0.24612	-0.300483	-0.151366	-0.0420325	-0.105855	-0.0688938	0.144022	1					RAVLT Commision Errors	Correlation Coefficient														RAVLT Commision Errors	Correlation Coefficient
	Sig. (2-tailed)	0.642565	0.0854002	0.874209	0.322104	0.909957	0.169291	0.00874322	0.134991	0.351218	0.0243129	0.282445	0.243396	0.976857		Sig. (2-tailed)	0.62401	0.269543	0.17422	0.501319	0.852662	0.639182	0.76064	0.522538							Sig. (2-tailed)															Sig. (2-tailed)
	N	22	22	22	22	22	22	22	22	22	22	22	22	22		N	22	22	22	22	22	22	22	22	22						N															N
RAVLT Repeated comissions	Correlation Coefficient	-0.179892	-0.179274	-0.0486017	0.181197	-0.026266	-0.159006	0.0406398	0.02656	-0.331028	-.616**	-0.255287	-.590**	-0.342192	RAVLT Repeated comissions	Correlation Coefficient	0.263495	-0.415715	-.539**	-0.0988271	-0.0160081	0.192449	0.320606	.519*	.443*	1				RAVLT Repeated comissions	Correlation Coefficient														RAVLT Repeated comissions	Correlation Coefficient
	Sig. (2-tailed)	0.423084	0.424704	0.829937	0.41967	0.907631	0.4797	0.857495	0.906602	0.132369	0.00226741	0.251533	0.0038399	0.119038		Sig. (2-tailed)	0.23608	0.0543318	0.00964643	0.661708	0.943632	0.390871	0.145746	0.0132549	0.0388626						Sig. (2-tailed)															Sig. (2-tailed)
	N	22	22	22	22	22	22	22	22	22	22	22	22	22		N	22	22	22	22	22	22	22	22	22	22					N															N
RAVLT Intrusions	Correlation Coefficient	-0.0203771	0.0531855	-0.198313	-0.117746	-0.33997	-0.190211	0.217351	-0.198501	-0.127244	0.101054	0.165924	0.279855	0.236186	RAVLT Intrusions	Correlation Coefficient	-0.172573	0.0892409	0.126607	0.214863	0.23094	0.146332	0.179661	-0.322344	-0.210688	-0.276592	1			RAVLT Intrusions	Correlation Coefficient														RAVLT Intrusions	Correlation Coefficient
	Sig. (2-tailed)	0.928282	0.814157	0.376315	0.601767	0.121611	0.396509	0.331228	0.375853	0.572556	0.654538	0.460536	0.207163	0.28996		Sig. (2-tailed)	0.442499	0.692892	0.574495	0.336931	0.301118	0.515818	0.42369	0.143451	0.346626	0.212731					Sig. (2-tailed)															Sig. (2-tailed)
	N	22	22	22	22	22	22	22	22	22	22	22	22	22		N	22	22	22	22	22	22	22	22	22	22	22				N															N
RAVLT Repeated Intrusions	Correlation Coefficient	0.152761	0.0681617	0.146702	0.101078	-0.150298	-.466*	0.0316918	0.000847294	0.0840894	0.151826	0.199591	0.208183	0.129677	RAVLT Repeated Intrusions	Correlation Coefficient	0.00303345	0.102265	0.217479	0.159659	0.371059	.447*	0.0474045	-0.344419	-0.0740266	-0.0691558	.600**	1		RAVLT Repeated Intrusions	Correlation Coefficient														RAVLT Repeated Intrusions	Correlation Coefficient
	Sig. (2-tailed)	0.497335	0.763113	0.514744	0.65446	0.504377	0.0286899	0.888656	0.997014	0.709854	0.500004	0.373183	0.352521	0.565176		Sig. (2-tailed)	0.989311	0.650652	0.330937	0.477874	0.0891045	0.0368686	0.834069	0.116499	0.743367	0.759756	0.00317414				Sig. (2-tailed)															Sig. (2-tailed)
	N	22	22	22	22	22	22	22	22	22	22	22	22	22		N	22	22	22	22	22	22	22	22	22	22	22	22			N															N
RAVLT Repetitions	Correlation Coefficient	-0.037187	-.494*	0.408354	-0.00270621	0.31014	-0.170881	0.115933	0.266957	0.0261706	.432*	.671**	.497*	.664**	RAVLT Repetitions	Correlation Coefficient	-0.073803	.571**	.636**	.558**	.437*	-0.284876	0.1063	-0.273957	-0.0812803	-0.182236	0.0240526	0.167544	1	RAVLT Repetitions	Correlation Coefficient														RAVLT Repetitions	Correlation Coefficient
	Sig. (2-tailed)	0.869497	0.0193589	0.0591934	0.990464	0.160112	0.447052	0.607414	0.229752	0.907966	0.0446602	0.000623377	0.0185873	0.000743949		Sig. (2-tailed)	0.744117	0.00548502	0.00145637	0.00696312	0.0421205	0.198787	0.637767	0.2173	0.719161	0.416963	0.915387	0.456107			Sig. (2-tailed)															Sig. (2-tailed)
	N	22	22	22	22	22	22	22	22	22	22	22	22	22		N	22	22	22	22	22	22	22	22	22	22	22	22	22		N															N
**. Correlation is significant at the 0.01 level (2-tailed).															**. Correlation is significant at the 0.01 level (2-tailed).															**. Correlation is significant at the 0.01 level (2-tailed).															**. Correlation is significant at the 0.01 level (2-tailed).
*. Correlation is significant at the 0.05 level (2-tailed).															*. Correlation is significant at the 0.05 level (2-tailed).															*. Correlation is significant at the 0.05 level (2-tailed).															*. Correlation is significant at the 0.05 level (2-tailed).
		Age	Years of education	MoCA Visuospatial Executive Total	Attention Total (MoCA)	Language Total (MoCA)	Abstraction (MoCA)	Delayed Recall (MoCA)	MoCA Total Score	RAVLT I	RAVLT II	RAVLT III	RAVLT IV	RAVLT V			RAVLT B	RAVLT VI	RAVLT Total I to V	RAVLT Delayed Recall	RAVLT Recognition	RAVLT Recognition Errors	RAVLT A to B	RAVLT B to A	RAVLT Commision Errors	RAVLT Repeated comissions	RAVLT Intrusions	RAVLT Repeated Intrusions	RAVLT Repetitions			RAVLT Trial V-I	RAVLT V-VI	Desing Fluency 1 (D-KEFS)	Desing Fluency 2 (D-KEFS)	Desing Fluency 3 (D-KEFS)	Desing Fluency Total (D-KEFS)	Desing Fluency Set Loss 1 (D-KEFS)	Desing Fluency Set Loss 2 (D-KEFS)	Desing Fluency Set Loss 3 (D-KEFS)	Desing Fluency Set Loss Total (D-KEFS)	Desing Fluency Repeated 1 (D-KEFS)	Desing Fluency Repeated 2 (D-KEFS)	Desing Fluency Repeated 3 (D-KEFS)			Desing Fluency Repeated Total (D-KEFS)	Desing Fluency Attempted 1 (D-KEFS)	Desing Fluency Attempted 2 (D-KEFS)
RAVLT V-I	Correlation Coefficient	-0.0509061	-0.230991	0.0301786	-0.349494	-0.410388	-0.373786	0.060488	-0.420386	-.696**	-0.00115944	0.334787	0.23727	.646**	RAVLT V-I	Correlation Coefficient	-.463*	0.363745	0.140364	.433*	.488*	-0.157099	0.0805474	-0.121699	0.144132	0.0262339	0.269156	0.0475168	.428*	RAVLT V-I	Correlation Coefficient	1													RAVLT V-I	Correlation Coefficient
	Sig. (2-tailed)	0.821996	0.301009	0.893942	0.110861	0.0578179	0.086598	0.789163	0.0514097	0.000321765	0.995914	0.127766	0.287687	0.0011702		Sig. (2-tailed)	0.0298917	0.0960934	0.533264	0.0438644	0.0211624	0.48505	0.721595	0.589533	0.522218	0.907744	0.225791	0.833682	0.0470534		Sig. (2-tailed)															Sig. (2-tailed)
	N	22	22	22	22	22	22	22	22	22	22	22	22	22		N	22	22	22	22	22	22	22	22	22	22	22	22	22		N	22														N
RAVLT V-VI	Correlation Coefficient	0.0257366	-0.180675	-0.0791238	-0.0157369	-0.221136	-0.329144	0.161155	-0.100992	-0.314217	-0.154735	0.340179	-0.0422622	0.355437	RAVLT V-VI	Correlation Coefficient	0.0160561	-0.272263	0.0347678	-0.0323563	0.142124	0.0135685	0.117369	0.10534	0.149163	-0.0352284	0.35323	0.12655	0.247631	RAVLT V-VI	Correlation Coefficient	.448*	1												RAVLT V-VI	Correlation Coefficient
	Sig. (2-tailed)	0.909486	0.421035	0.726331	0.944585	0.322667	0.134719	0.473703	0.654739	0.154403	0.491726	0.121367	0.851865	0.104515		Sig. (2-tailed)	0.943463	0.220272	0.877923	0.886336	0.528089	0.952212	0.602938	0.640823	0.507638	0.876318	0.106839	0.574669	0.26652		Sig. (2-tailed)	0.0367442														Sig. (2-tailed)
	N	22	22	22	22	22	22	22	22	22	22	22	22	22		N	22	22	22	22	22	22	22	22	22	22	22	22	22		N	22	22													N
Desing Fluency 1 (D-KEFS)	Correlation Coefficient	-0.0917461	0.169865	-0.0541439	.508*	0.38782	0.295984	-0.0032457	0.39476	0.384109	0.335367	0.139132	0.109954	0.00814458	Desing Fluency 1 (D-KEFS)	Correlation Coefficient	.733**	0.00926739	0.241483	-0.207792	-0.0218018	-0.0110929	0.00671229	-0.000665023	-0.0470574	0.15959	-0.100853	-0.125156	-0.00664742	Desing Fluency 1 (D-KEFS)	Correlation Coefficient	-0.256055	-0.0186851	1											Desing Fluency 1 (D-KEFS)	Correlation Coefficient
	Sig. (2-tailed)	0.684694	0.4498	0.810866	0.0158873	0.0745202	0.181076	0.988563	0.0690386	0.0775819	0.127067	0.536898	0.626181	0.971305		Sig. (2-tailed)	0.000103005	0.967351	0.278957	0.353446	0.923281	0.960924	0.976349	0.997657	0.835268	0.478067	0.655186	0.578924	0.976578		Sig. (2-tailed)	0.25006	0.934224													Sig. (2-tailed)
	N	22	22	22	22	22	22	22	22	22	22	22	22	22		N	22	22	22	22	22	22	22	22	22	22	22	22	22		N	22	22	22												N
Desing Fluency 2 (D-KEFS)	Correlation Coefficient	0.145032	-0.00224876	0.150676	.682**	0.397937	0.185779	-0.0400709	.536*	0.329673	0.338937	0.163245	0.143024	-0.00435689	Desing Fluency 2 (D-KEFS)	Correlation Coefficient	.603**	-0.0127243	0.259157	-0.253315	-0.0476596	0.0886155	-0.0965179	0.206525	-0.20244	0.0141896	-0.194615	-0.057616	0.0935072	Desing Fluency 2 (D-KEFS)	Correlation Coefficient	-0.217104	0.0823333	.756**	1										Desing Fluency 2 (D-KEFS)	Correlation Coefficient
	Sig. (2-tailed)	0.519595	0.992076	0.503294	0.0004748	0.0666342	0.407806	0.85947	0.0101912	0.134056	0.12282	0.467909	0.525454	0.984647		Sig. (2-tailed)	0.00299529	0.955182	0.244169	0.255341	0.833189	0.694944	0.669173	0.356457	0.366257	0.950027	0.385459	0.798971	0.678951		Sig. (2-tailed)	0.331794	0.715668	4.6874e-05												Sig. (2-tailed)
	N	22	22	22	22	22	22	22	22	22	22	22	22	22		N	22	22	22	22	22	22	22	22	22	22	22	22	22		N	22	22	22	22											N
Desing Fluency 3 (D-KEFS)	Correlation Coefficient	0.0651176	0.402066	0.0339369	0.346496	0.199628	.441*	0.25045	.444*	0.220205	0.135303	-0.29229	-0.0886019	-0.229199	Desing Fluency 3 (D-KEFS)	Correlation Coefficient	.517*	-0.0814578	-0.0511433	-0.191999	-0.134587	0.0439579	0.261102	0.198328	-0.182725	0.228953	-0.216062	-0.252204	-0.256273	Desing Fluency 3 (D-KEFS)	Correlation Coefficient	-0.286455	-0.225417	.649**	.448*	1									Desing Fluency 3 (D-KEFS)	Correlation Coefficient
	Sig. (2-tailed)	0.773419	0.0636045	0.88082	0.114167	0.373092	0.0399507	0.260938	0.0383104	0.324761	0.548269	0.186841	0.694989	0.304878		Sig. (2-tailed)	0.0138011	0.718572	0.82118	0.392002	0.55041	0.845989	0.240519	0.376278	0.415695	0.305412	0.334175	0.257503	0.249644		Sig. (2-tailed)	0.196201	0.313146	0.00108068	0.0363911											Sig. (2-tailed)
	N	22	22	22	22	22	22	22	22	22	22	22	22	22		N	22	22	22	22	22	22	22	22	22	22	22	22	22		N	22	22	22	22	22										N
Desing Fluency Total (D-KEFS)	Correlation Coefficient	0.101401	0.198416	0.0699344	.597**	0.373956	0.307059	0.100807	.544**	0.328751	0.286434	-0.00806046	0.0106328	-0.113532	Desing Fluency Total (D-KEFS)	Correlation Coefficient	.730**	-0.0638522	0.143385	-0.281178	-0.0693464	0.050916	0.0933284	0.196159	-0.159311	0.166458	-0.203866	-0.144102	-0.0272687	Desing Fluency Total (D-KEFS)	Correlation Coefficient	-0.28208	-0.032696	.905**	.860**	.801**	1								Desing Fluency Total (D-KEFS)	Correlation Coefficient
	Sig. (2-tailed)	0.653425	0.376061	0.757129	0.00336865	0.0864427	0.164524	0.655334	0.0088805	0.135213	0.196235	0.971601	0.962544	0.614922		Sig. (2-tailed)	0.000115705	0.777714	0.524397	0.204934	0.759112	0.821962	0.679533	0.381625	0.478847	0.459076	0.362817	0.522304	0.904121		Sig. (2-tailed)	0.203423	0.88515	7.5185e-09	2.8031e-07	7.53603e-06										Sig. (2-tailed)
	N	22	22	22	22	22	22	22	22	22	22	22	22	22		N	22	22	22	22	22	22	22	22	22	22	22	22	22		N	22	22	22	22	22	22									N
Desing Fluency Set Loss 1 (D-KEFS)	Correlation Coefficient	0.0468686	0.131262	-0.144288	.508*	0.291067	0.0118416	-0.17702	0.138682	-0.119068	0.0447866	-0.185444	-0.047852	-0.0965594	Desing Fluency Set Loss 1 (D-KEFS)	Correlation Coefficient	0.0682625	0.115365	-0.0684661	0.257101	0.0284513	0.256591	-0.118297	0.210324	-0.119681	0.298203	-0.192986	0.0163882	-0.0177929	Desing Fluency Set Loss 1 (D-KEFS)	Correlation Coefficient	-0.00382882	-0.317922	0.170904	0.283968	0.0951258	0.207068	1							Desing Fluency Set Loss 1 (D-KEFS)	Correlation Coefficient
	Sig. (2-tailed)	0.835921	0.56039	0.521761	0.0158595	0.188776	0.958289	0.430646	0.53823	0.597663	0.84312	0.408667	0.832524	0.669038		Sig. (2-tailed)	0.762772	0.609187	0.762084	0.248063	0.899982	0.249037	0.600055	0.347479	0.595765	0.177672	0.389527	0.942296	0.937358		Sig. (2-tailed)	0.986508	0.149341	0.44699	0.200285	0.673688	0.355163									Sig. (2-tailed)
	N	22	22	22	22	22	22	22	22	22	22	22	22	22		N	22	22	22	22	22	22	22	22	22	22	22	22	22		N	22	22	22	22	22	22	22								N
Desing Fluency Set Loss 2 (D-KEFS)	Correlation Coefficient	-0.132273	0.137475	-0.021429	0.113347	0.35559	0.0914659	-0.0726602	0.236002	0.222028	-0.0388384	-0.26522	-0.335314	-0.275633	Desing Fluency Set Loss 2 (D-KEFS)	Correlation Coefficient	0.385399	-0.171299	-0.225108	-0.191955	0.203071	.543**	0.0842665	0.308261	0.0342967	0.269174	-0.0360135	-0.0573586	-0.294455	Desing Fluency Set Loss 2 (D-KEFS)	Correlation Coefficient	-0.279504	-0.0934432	0.170904	0.195684	0.162478	0.217439	0.222689	1						Desing Fluency Set Loss 2 (D-KEFS)	Correlation Coefficient
	Sig. (2-tailed)	0.557344	0.541806	0.92459	0.615503	0.104355	0.685609	0.747954	0.290346	0.32067	0.863753	0.232912	0.127131	0.214387		Sig. (2-tailed)	0.0765073	0.445926	0.313827	0.392112	0.364733	0.0090385	0.709269	0.162793	0.879566	0.225759	0.873583	0.799851	0.183447		Sig. (2-tailed)	0.207758	0.679159	0.44699	0.382802	0.470033	0.331028	0.319194								Sig. (2-tailed)
	N	22	22	22	22	22	22	22	22	22	22	22	22	22		N	22	22	22	22	22	22	22	22	22	22	22	22	22		N	22	22	22	22	22	22	22	22							N
Desing Fluency Set Loss 3 (D-KEFS)	Correlation Coefficient	-0.328712	-0.0454748	-0.116204	0.097531	0.146312	0.0771864	-0.223136	-0.0369209	0.333042	0.23676	-0.0497517	0.0782954	-0.165933	Desing Fluency Set Loss 3 (D-KEFS)	Correlation Coefficient	0.139171	0.245617	0.110194	0.0646878	0.072581	0.398659	-0.262951	-0.25582	-0.270428	-0.0382592	0.00392898	0.194901	-0.155826	Desing Fluency Set Loss 3 (D-KEFS)	Correlation Coefficient	-0.274831	-.532*	-0.132466	-0.103785	-0.240726	-0.196326	0.24987	0.302937	1					Desing Fluency Set Loss 3 (D-KEFS)	Correlation Coefficient
	Sig. (2-tailed)	0.135263	0.840739	0.606567	0.665894	0.515877	0.732792	0.318198	0.870423	0.129888	0.288756	0.825972	0.729092	0.460513		Sig. (2-tailed)	0.536784	0.270554	0.625425	0.774877	0.74822	0.0660964	0.237085	0.250511	0.223521	0.865767	0.986155	0.384748	0.488641		Sig. (2-tailed)	0.215779	0.0107449	0.556765	0.645785	0.280513	0.381211	0.26208	0.170557							Sig. (2-tailed)
	N	22	22	22	22	22	22	22	22	22	22	22	22	22		N	22	22	22	22	22	22	22	22	22	22	22	22	22		N	22	22	22	22	22	22	22	22	22						N
Desing Fluency Set Loss Total (D-KEFS)	Correlation Coefficient	-0.330648	-0.0492934	-0.0216296	0.248154	0.318198	0.069445	-0.217185	0.140427	0.28414	0.189551	-0.124819	-0.0327442	-0.215852	Desing Fluency Set Loss Total (D-KEFS)	Correlation Coefficient	0.221512	0.156033	0.0252446	0.033237	0.164635	.444*	-0.246025	-0.0293033	-0.185241	0.125521	-0.071121	0.133834	-0.117221	Desing Fluency Set Loss Total (D-KEFS)	Correlation Coefficient	-0.27173	-.459*	-0.0176148	0.0813152	-0.17166	-0.038143	.503*	.593**	.883**	1				Desing Fluency Set Loss Total (D-KEFS)	Correlation Coefficient
	Sig. (2-tailed)	0.132841	0.827552	0.923885	0.265479	0.148968	0.75878	0.331608	0.533077	0.2	0.39818	0.579953	0.884982	0.334657		Sig. (2-tailed)	0.321825	0.488055	0.911209	0.883262	0.464077	0.0385686	0.269736	0.897002	0.40919	0.577809	0.753131	0.552661	0.603398		Sig. (2-tailed)	0.221213	0.0314484	0.937984	0.719045	0.444953	0.866171	0.0169389	0.00360987	5.1339e-08						Sig. (2-tailed)
	N	22	22	22	22	22	22	22	22	22	22	22	22	22		N	22	22	22	22	22	22	22	22	22	22	22	22	22		N	22	22	22	22	22	22	22	22	22	22	22				N
Desing Fluency Repeated 1 (D-KEFS)	Correlation Coefficient	0.0409478	0.0488804	0.160638	-0.00573741	-0.00441716	-0.286808	-0.20754	-0.0688347	0.196352	0.373574	0.181705	.595**	0.411974	Desing Fluency Repeated 1 (D-KEFS)	Correlation Coefficient	-0.361131	.532*	.489*	.473*	0.298633	0.231264	-0.212528	-.567**	-0.161316	-0.400295	0.233262	.539**	0.172273	Desing Fluency Repeated 1 (D-KEFS)	Correlation Coefficient	0.0542279	-0.114706	-0.310968	-0.19702	-0.306192	-0.346264	0.0554743	-0.191571	0.336242	0.166601	1			Desing Fluency Repeated 1 (D-KEFS)	Correlation Coefficient
	Sig. (2-tailed)	0.856425	0.828976	0.475143	0.979784	0.984435	0.195625	0.354044	0.76084	0.381148	0.0867906	0.418345	0.00351805	0.0567626		Sig. (2-tailed)	0.0986871	0.0107616	0.0209747	0.0263709	0.177017	0.300421	0.342333	0.00588686	0.473257	0.0648906	0.296147	0.00969391	0.443305		Sig. (2-tailed)	0.810578	0.611245	0.158942	0.379497	0.165781	0.114426	0.806303	0.393077	0.126016	0.458684					Sig. (2-tailed)
	N	22	22	22	22	22	22	22	22	22	22	22	22	22		N	22	22	22	22	22	22	22	22	22	22	22	22	22		N	22	22	22	22	22	22	22	22	22	22	22				N
Desing Fluency Repeated 2 (D-KEFS)	Correlation Coefficient	0.0891273	0.143893	-0.0431658	0.0498379	-0.158749	-0.0576369	0.025452	-0.119586	0.0111222	.470*	0.107729	.605**	0.337333	Desing Fluency Repeated 2 (D-KEFS)	Correlation Coefficient	-0.410259	.571**	.432*	.440*	0.284256	-0.0577887	-0.305939	-.514*	-.446*	-.563**	0.179577	0.209637	0.23607	Desing Fluency Repeated 2 (D-KEFS)	Correlation Coefficient	0.220171	-0.199931	-0.231226	-0.132158	-0.224809	-0.248245	0.193863	-0.378829	0.348482	0.17836	.705**	1		Desing Fluency Repeated 2 (D-KEFS)	Correlation Coefficient
	Sig. (2-tailed)	0.693265	0.522914	0.848733	0.825675	0.480418	0.798899	0.910483	0.596059	0.960821	0.0272564	0.633225	0.00287892	0.124715		Sig. (2-tailed)	0.0579042	0.00555644	0.044692	0.0402311	0.199809	0.79838	0.166148	0.0143665	0.037345	0.00632567	0.423909	0.349092	0.290203		Sig. (2-tailed)	0.324837	0.372352	0.300503	0.557691	0.314488	0.265297	0.387333	0.0821003	0.111969	0.42711	0.00025029				Sig. (2-tailed)
	N	22	22	22	22	22	22	22	22	22	22	22	22	22		N	22	22	22	22	22	22	22	22	22	22	22	22	22		N	22	22	22	22	22	22	22	22	22	22	22	22			N
Desing Fluency Repeated 3 (D-KEFS)	Correlation Coefficient	-0.104226	-0.153275	-0.0982229	0.291176	.503*	0.218596	0.234047	0.380898	0.202917	0.295295	0.288684	0.414305	0.275692	Desing Fluency Repeated 3 (D-KEFS)	Correlation Coefficient	0.0440377	0.371365	0.345549	0.317416	0.0403178	-0.115486	0.163299	-0.138195	-0.139504	-0.0535551	0.046843	-0.0795616	.475*	Desing Fluency Repeated 3 (D-KEFS)	Correlation Coefficient	-0.0211915	-0.0293132	0.328834	0.198476	-0.0189502	0.171999	0.254925	0.0793884	-0.0339386	0.106111	0.084629	0.188321	1	Desing Fluency Repeated 3 (D-KEFS)	Correlation Coefficient
	Sig. (2-tailed)	0.644377	0.495873	0.663658	0.188604	0.0171046	0.328397	0.294479	0.0803071	0.365104	0.182142	0.192589	0.0552384	0.214284		Sig. (2-tailed)	0.845712	0.0888206	0.115227	0.150024	0.858613	0.608807	0.46776	0.539671	0.5358	0.812888	0.836009	0.724874	0.0253642		Sig. (2-tailed)	0.925423	0.896968	0.13511	0.375915	0.933293	0.44404	0.252229	0.72545	0.880815	0.638368	0.708071	0.401305			Sig. (2-tailed)
	N	22	22	22	22	22	22	22	22	22	22	22	22	22		N	22	22	22	22	22	22	22	22	22	22	22	22	22		N	22	22	22	22	22	22	22	22	22	22	22	22	22		N
**. Correlation is significant at the 0.01 level (2-tailed).															**. Correlation is significant at the 0.01 level (2-tailed).															**. Correlation is significant at the 0.01 level (2-tailed).															**. Correlation is significant at the 0.01 level (2-tailed).
*. Correlation is significant at the 0.05 level (2-tailed).															*. Correlation is significant at the 0.05 level (2-tailed).															*. Correlation is significant at the 0.05 level (2-tailed).															*. Correlation is significant at the 0.05 level (2-tailed).
		Age	Years of education	MoCA Visuospatial Executive Total	Attention Total (MoCA)	Language Total (MoCA)	Abstraction (MoCA)	Delayed Recall (MoCA)	MoCA Total Score	RAVLT I	RAVLT II	RAVLT III	RAVLT IV	RAVLT V			RAVLT B	RAVLT VI	RAVLT Total I to V	RAVLT Delayed Recall	RAVLT Recognition	RAVLT Recognition Errors	RAVLT A to B	RAVLT B to A	RAVLT Commision Errors	RAVLT Repeated comissions	RAVLT Intrusions	RAVLT Repeated Intrusions	RAVLT Repetitions			RAVLT Trial V-I	RAVLT V-VI	Desing Fluency 1 (D-KEFS)	Desing Fluency 2 (D-KEFS)	Desing Fluency 3 (D-KEFS)	Desing Fluency Total (D-KEFS)	Desing Fluency Set Loss 1 (D-KEFS)	Desing Fluency Set Loss 2 (D-KEFS)	Desing Fluency Set Loss 3 (D-KEFS)	Desing Fluency Set Loss Total (D-KEFS)	Desing Fluency Repeated 1 (D-KEFS)	Desing Fluency Repeated 2 (D-KEFS)	Desing Fluency Repeated 3 (D-KEFS)			Desing Fluency Repeated Total (D-KEFS)	Desing Fluency Attempted 1 (D-KEFS)	Desing Fluency Attempted 2 (D-KEFS)
Desing Fluency Repeated Total (D-KEFS)	Correlation Coefficient	0.00409677	0.12013	0.0463593	0.044564	-0.0223581	-0.166236	-0.0039028	-0.0483389	0.0569693	.450*	0.184325	.662**	.441*	Desing Fluency Repeated Total (D-KEFS)	Correlation Coefficient	-.450*	.618**	.496*	.550**	0.347125	0.0375202	-0.233568	-.569**	-0.317989	-.468*	0.226343	0.363462	0.302004	Desing Fluency Repeated Total (D-KEFS)	Correlation Coefficient	0.198328	-0.141529	-0.269034	-0.211812	-0.299942	-0.332751	0.226657	-0.279071	0.30303	0.19127	.869**	.912**	0.334575	Desing Fluency Repeated Total (D-KEFS)	Correlation Coefficient	1
	Sig. (2-tailed)	0.985564	0.594375	0.837681	0.84389	0.921329	0.459683	0.986247	0.830844	0.801183	0.0354481	0.411552	0.000794191	0.0400986		Sig. (2-tailed)	0.0355555	0.00219384	0.0188733	0.00800569	0.113467	0.868337	0.295495	0.00571182	0.14925	0.0279701	0.311109	0.0963723	0.171943		Sig. (2-tailed)	0.376276	0.529836	0.22601	0.343999	0.175034	0.130245	0.310421	0.208492	0.170418	0.393837	1.53845e-07	3.60411e-09	0.128023		Sig. (2-tailed)
	N	22	22	22	22	22	22	22	22	22	22	22	22	22		N	22	22	22	22	22	22	22	22	22	22	22	22	22		N	22	22	22	22	22	22	22	22	22	22	22	22	22		N	22
Desing Fluency Attempted 1 (D-KEFS)	Correlation Coefficient	-0.141133	0.188094	0.0316397	.609**	0.415494	0.174107	-0.129163	0.372086	0.37287	.504*	0.106317	0.375654	0.149425	Desing Fluency Attempted 1 (D-KEFS)	Correlation Coefficient	.523*	0.261074	0.414265	0.0787425	0.181381	0.186972	-0.15966	-0.133593	-0.139612	0.0513451	-0.107601	0.119148	0.124206	Desing Fluency Attempted 1 (D-KEFS)	Correlation Coefficient	-0.148127	-0.152952	.801**	.683**	.481*	.726**	.473*	0.0664439	0.144901	0.234055	0.135951	0.202245	0.302353	Desing Fluency Attempted 1 (D-KEFS)	Correlation Coefficient	0.194109	1
	Sig. (2-tailed)	0.531001	0.401884	0.888838	0.00263191	0.0544733	0.43839	0.56673	0.0881535	0.0874336	0.0166843	0.637712	0.0849112	0.506885		Sig. (2-tailed)	0.0124906	0.240572	0.0552645	0.727602	0.419192	0.404748	0.47787	0.553385	0.535482	0.820485	0.633633	0.597417	0.581831		Sig. (2-tailed)	0.510625	0.496791	7.45655e-06	0.00046495	0.0235717	0.000132732	0.0261615	0.768924	0.519975	0.294461	0.546338	0.366729	0.171424		Sig. (2-tailed)	0.386719
	N	22	22	22	22	22	22	22	22	22	22	22	22	22		N	22	22	22	22	22	22	22	22	22	22	22	22	22		N	22	22	22	22	22	22	22	22	22	22	22	22	22		N	22	22
Desing Fluency Attempted 2 (D-KEFS)	Correlation Coefficient	-0.0178059	0.0282701	0.249945	.628**	0.346934	0.147272	-0.123748	.477*	0.358063	.516*	0.0538362	0.364639	0.132449	Desing Fluency Attempted 2 (D-KEFS)	Correlation Coefficient	0.397632	0.222676	0.410189	0.0242076	0.265952	0.15388	-0.292235	0.00664066	-0.275436	-0.148445	-0.185224	0.020335	0.166812	Desing Fluency Attempted 2 (D-KEFS)	Correlation Coefficient	-0.108264	-0.0284316	.523*	.780**	0.352671	.638**	0.375379	0.175872	0.163963	0.309113	0.178052	0.326869	0.121129	Desing Fluency Attempted 2 (D-KEFS)	Correlation Coefficient	0.227339	.765**	1
	Sig. (2-tailed)	0.937313	0.900616	0.261933	0.00175615	0.113679	0.513094	0.583234	0.0246906	0.101796	0.0140076	0.811923	0.0952183	0.556815		Sig. (2-tailed)	0.0668619	0.319223	0.0579517	0.914844	0.231577	0.494153	0.186928	0.976602	0.214728	0.509707	0.409234	0.928429	0.458106		Sig. (2-tailed)	0.63153	0.900051	0.0124138	1.88221e-05	0.107434	0.00140945	0.0851573	0.43369	0.465927	0.161574	0.42792	0.137598	0.591293		Sig. (2-tailed)	0.308927	3.30855e-05
	N	22	22	22	22	22	22	22	22	22	22	22	22	22		N	22	22	22	22	22	22	22	22	22	22	22	22	22		N	22	22	22	22	22	22	22	22	22	22	22	22	22		N	22	22	22
Desing Fluency Attempted 3 (D-KEFS)	Correlation Coefficient	-0.267782	0.293742	-0.00503558	.537*	0.388268	0.375572	0.194671	.504*	0.36306	0.348233	-0.0954738	0.0825611	-0.17997	Desing Fluency Attempted 3 (D-KEFS)	Correlation Coefficient	.613**	0.142071	0.161462	-0.00144467	0.0176976	0.243425	0.162625	0.00466054	-.426*	0.21668	-0.101943	0.0305818	-0.0758102	Desing Fluency Attempted 3 (D-KEFS)	Correlation Coefficient	-0.335162	-0.418378	.598**	0.416548	.689**	.648**	0.403536	0.210828	0.379786	0.406765	-0.0628789	0.0470365	0.100227	Desing Fluency Attempted 3 (D-KEFS)	Correlation Coefficient	-0.011749	.703**	.485*
	Sig. (2-tailed)	0.228261	0.18456	0.982256	0.0100147	0.0741567	0.0849844	0.385318	0.0168731	0.0967683	0.112243	0.672558	0.714913	0.422879		Sig. (2-tailed)	0.0024017	0.528246	0.472852	0.994909	0.937693	0.27499	0.469625	0.983578	0.0478422	0.332761	0.651684	0.892533	0.737392		Sig. (2-tailed)	0.127314	0.0526509	0.0032963	0.0538015	0.000393484	0.00111852	0.0625515	0.346298	0.0812672	0.0602852	0.781022	0.835341	0.657197		Sig. (2-tailed)	0.958614	0.000264546	0.0220087
	N	22	22	22	22	22	22	22	22	22	22	22	22	22		N	22	22	22	22	22	22	22	22	22	22	22	22	22		N	22	22	22	22	22	22	22	22	22	22	22	22	22		N	22	22	22
Desing Fluency Attempted Total (D-KEFS)	Correlation Coefficient	-0.131454	0.149914	0.122324	.703**	.456*	0.209612	-0.0532429	.523*	0.40499	.534*	0.0902385	0.345693	0.120837	Desing Fluency Attempted Total (D-KEFS)	Correlation Coefficient	.573**	0.247508	.428*	0.0852685	0.229593	0.167648	-0.125113	-0.063297	-0.293431	0.00614122	-0.13375	0.0715078	0.165626	Desing Fluency Attempted Total (D-KEFS)	Correlation Coefficient	-0.17382	-0.126738	.733**	.745**	.525*	.759**	.472*	0.133554	0.175498	0.293172	0.113605	0.242343	0.234014	Desing Fluency Attempted Total (D-KEFS)	Correlation Coefficient	0.184709	.943**	.893**
	Sig. (2-tailed)	0.559811	0.505479	0.587611	0.000266788	0.0330347	0.349152	0.81396	0.0124509	0.0615227	0.0105285	0.689623	0.115064	0.592193		Sig. (2-tailed)	0.00534776	0.266765	0.0470686	0.70596	0.304025	0.455825	0.579054	0.779601	0.185047	0.978361	0.552912	0.751829	0.461354		Sig. (2-tailed)	0.439158	0.574095	0.000103268	6.86728e-05	0.0120669	4.22581e-05	0.026653	0.553499	0.434684	0.185453	0.614694	0.277197	0.294549		Sig. (2-tailed)	0.410562	5.25905e-11	2.27352e-08
	N	22	22	22	22	22	22	22	22	22	22	22	22	22		N	22	22	22	22	22	22	22	22	22	22	22	22	22		N	22	22	22	22	22	22	22	22	22	22	22	22	22		N	22	22	22
Desing Fluency % Design Accuracy (D-KEFS)	Correlation Coefficient	0.175738	-0.0605351	0.0123064	0.0409993	-0.0152923	0.16884	0.153996	0.13887	-0.10257	-0.210701	0.0212423	-0.295441	-0.103416	Desing Fluency % Design Accuracy (D-KEFS)	Correlation Coefficient	0.338646	-0.399236	-0.182412	-0.37127	-0.348668	-0.368764	0.268556	0.353667	0.202238	0.178976	-0.110797	-0.354613	-0.0174598	Desing Fluency % Design Accuracy (D-KEFS)	Correlation Coefficient	-0.00314121	0.359518	.434*	0.350739	.479*	.516*	-0.327131	-0.165806	-.733**	-.674**	-.727**	-.656**	-0.144012	Desing Fluency % Design Accuracy (D-KEFS)	Correlation Coefficient	-.759**	-0.0291108	-0.0941007
	Sig. (2-tailed)	0.434046	0.789003	0.956653	0.856246	0.946149	0.452581	0.493822	0.537674	0.649676	0.346596	0.925245	0.181915	0.646965		Sig. (2-tailed)	0.123162	0.0656688	0.416506	0.0889087	0.111765	0.0912556	0.226867	0.106376	0.366745	0.425487	0.623521	0.105378	0.938529		Sig. (2-tailed)	0.988931	0.100313	0.043705	0.109509	0.0239843	0.0139246	0.137264	0.46086	0.000102637	0.000582397	0.000125575	0.000910481	0.522565		Sig. (2-tailed)	4.14013e-05	0.897676	0.677019
	N	22	22	22	22	22	22	22	22	22	22	22	22	22		N	22	22	22	22	22	22	22	22	22	22	22	22	22		N	22	22	22	22	22	22	22	22	22	22	22	22	22		N	22	22	22
SDMT Written Score	Correlation Coefficient	-0.0923099	0.0414304	0.116358	0.203272	.545**	.458*	-0.197592	0.370234	.622**	.648**	0.168264	.506*	0.228214	SDMT Written Score	Correlation Coefficient	0.268134	0.338529	.572**	0.150951	-0.155267	-0.280958	-0.19815	-0.36299	-0.142779	-.502*	-0.00835231	-0.114736	0.235058	SDMT Written Score	Correlation Coefficient	-0.313639	-0.196263	.448*	0.332869	0.338469	0.39603	-0.0555142	-0.167232	-0.151988	-0.171635	-0.00698046	0.0787858	0.254084	SDMT Written Score	Correlation Coefficient	0.0345853	.427*	0.334295
	Sig. (2-tailed)	0.682853	0.85475	0.606088	0.364249	0.00874735	0.0321844	0.378088	0.0898729	0.0019758	0.00111543	0.454146	0.0163661	0.307019		Sig. (2-tailed)	0.227627	0.1233	0.00543168	0.502504	0.490221	0.205304	0.376716	0.0968375	0.526169	0.0172657	0.970573	0.611153	0.292338		Sig. (2-tailed)	0.155205	0.381367	0.0363175	0.130101	0.12337	0.0680698	0.806167	0.456958	0.499539	0.445021	0.975405	0.727457	0.253852		Sig. (2-tailed)	0.87856	0.0474363	0.128362
	N	22	22	22	22	22	22	22	22	22	22	22	22	22		N	22	22	22	22	22	22	22	22	22	22	22	22	22		N	22	22	22	22	22	22	22	22	22	22	22	22	22		N	22	22	22
SDMT Oral Score	Correlation Coefficient	-0.18615	0.348851	0.192378	0.299728	.459*	0.272921	0.113767	.471*	.470*	.568**	0.142789	0.374562	0.104946	SDMT Oral Score	Correlation Coefficient	0.299231	0.351351	.466*	0.270608	0.0957826	0.034471	-0.0306042	-0.266299	-0.375778	-0.145181	-0.243961	-0.00925133	0.143234	SDMT Oral Score	Correlation Coefficient	-0.278662	-.424*	0.34154	0.261423	.515*	0.377236	0.086251	-0.0738309	0.0323194	-0.0306256	0.204977	0.170444	0.137616	SDMT Oral Score	Correlation Coefficient	0.187855	.483*	0.380718
	Sig. (2-tailed)	0.406856	0.111565	0.391051	0.175358	0.0315854	0.219115	0.614185	0.0268604	0.0272447	0.00579198	0.526141	0.0858935	0.64208		Sig. (2-tailed)	0.17611	0.108849	0.0287412	0.223201	0.671556	0.878958	0.892455	0.230946	0.0847995	0.519162	0.273901	0.967407	0.524838		Sig. (2-tailed)	0.209188	0.0491131	0.119789	0.239922	0.0142163	0.0835018	0.70272	0.744024	0.886464	0.89238	0.360151	0.448234	0.541388		Sig. (2-tailed)	0.402493	0.0226875	0.0804618
	N	22	22	22	22	22	22	22	22	22	22	22	22	22		N	22	22	22	22	22	22	22	22	22	22	22	22	22		N	22	22	22	22	22	22	22	22	22	22	22	22	22		N	22	22	22
SDMT Speed and Accuracy Index	Correlation Coefficient	-0.0909874	0.0796245	-0.258069	0.0119757	-0.0272646	0.181959	0.164609	-0.0192529	0.0193984	0.0138852	-0.212907	-0.110311	-0.231073	SDMT Speed and Accuracy Index	Correlation Coefficient	0.0487936	-0.204628	-0.0723278	-0.0276499	-.477*	-0.204058	-0.103161	0.073669	-0.210594	-0.210176	-0.250815	-.430*	-0.0764357	SDMT Speed and Accuracy Index	Correlation Coefficient	-0.219281	0.0136157	-0.0871944	-0.116092	0.250287	0.0325811	-0.271299	-0.311942	-0.0246966	-0.208359	-0.113741	0.114001	-0.213676	SDMT Speed and Accuracy Index	Correlation Coefficient	-0.0647076	-0.0900202	0.0310345
	Sig. (2-tailed)	0.687173	0.724664	0.246225	0.957817	0.904135	0.417684	0.46415	0.932229	0.931718	0.951098	0.341453	0.625056	0.300832		Sig. (2-tailed)	0.829275	0.360987	0.749071	0.902787	0.0246176	0.362357	0.647781	0.744567	0.346847	0.347826	0.26022	0.0459164	0.735301		Sig. (2-tailed)	0.326847	0.952046	0.699614	0.606916	0.261258	0.885551	0.221975	0.157572	0.91313	0.352106	0.614266	0.613451	0.33967		Sig. (2-tailed)	0.77481	0.690338	0.890952
	N	22	22	22	22	22	22	22	22	22	22	22	22	22		N	22	22	22	22	22	22	22	22	22	22	22	22	22		N	22	22	22	22	22	22	22	22	22	22	22	22	22		N	22	22	22
HVOT Total	Correlation Coefficient	-0.11507	0.288975	0.165551	.433*	.481*	0.406019	0.0794818	.564**	.510*	0.231082	-0.186588	-0.0386853	-0.209425	HVOT Total	Correlation Coefficient	.611**	-0.0131932	0.102979	-0.135761	0.0496013	0.15766	0.0584974	0.0783731	-0.0477751	0.280733	-.512*	-0.15924	-0.0526655	HVOT Total	Correlation Coefficient	-.472*	-0.34307	.611**	0.378684	.729**	.645**	0.215789	0.221305	0.0389234	0.132121	-0.101947	-0.0960975	0.175131	HVOT Total	Correlation Coefficient	-0.0784486	.636**	.469*
	Sig. (2-tailed)	0.610108	0.19212	0.461561	0.044033	0.0233995	0.0608032	0.72514	0.00628639	0.0153208	0.300813	0.405732	0.864285	0.349591		Sig. (2-tailed)	0.00251751	0.953532	0.648364	0.546905	0.826491	0.483474	0.795958	0.728833	0.83279	0.205682	0.0147982	0.479045	0.815944		Sig. (2-tailed)	0.0266536	0.118033	0.002531	0.0822273	0.000119311	0.00118506	0.334801	0.32229	0.863457	0.557801	0.651673	0.670535	0.435661		Sig. (2-tailed)	0.728581	0.00145973	0.0277535
	N	22	22	22	22	22	22	22	22	22	22	22	22	22		N	22	22	22	22	22	22	22	22	22	22	22	22	22		N	22	22	22	22	22	22	22	22	22	22	22	22	22		N	22	22	22
Spatial Addition (WMS-IV)	Correlation Coefficient	-0.232994	0.386673	-0.0941695	0.0957441	0.310394	0.169144	-0.267025	0.0435365	.489*	0.343605	-0.0901785	-0.0822193	-0.187086	Spatial Addition (WMS-IV)	Correlation Coefficient	0.279023	0.0421547	0.158406	0.164612	0.0224297	0.408459	-.492*	-0.213558	-0.209149	-0.0409588	-0.328045	-0.0416281	-0.293685	Spatial Addition (WMS-IV)	Correlation Coefficient	-.519*	-0.420505	0.0565914	-0.0598607	0.109195	-0.0118975	0.3494	0.371489	.540*	.560**	0.294312	0.173841	-0.0373504	Spatial Addition (WMS-IV)	Correlation Coefficient	0.246812	0.288757	0.246841
	Sig. (2-tailed)	0.309434	0.0833544	0.684729	0.679725	0.17087	0.463584	0.241947	0.851362	0.0245375	0.127246	0.697469	0.72311	0.416767		Sig. (2-tailed)	0.220629	0.856031	0.492834	0.475819	0.923121	0.0660167	0.0235934	0.352626	0.362889	0.860077	0.146564	0.857812	0.196307		Sig. (2-tailed)	0.015998	0.0576852	0.807502	0.7966	0.637521	0.959179	0.120541	0.0972995	0.0114868	0.00823153	0.195309	0.451075	0.872302		Sig. (2-tailed)	0.280776	0.204271	0.280719
	N	21	21	21	21	21	21	21	21	21	21	21	21	21		N	21	21	21	21	21	21	21	21	21	21	21	21	21		N	21	21	21	21	21	21	21	21	21	21	21	21	21		N	21	21	21
Visual Reproduction Immediate Recall (WMS-IV)	Correlation Coefficient	0.222918	-0.0399176	0.290881	0.219733	0.367625	0.133849	-0.07393	0.365228	0.123191	-0.188823	-0.160165	-0.270764	-0.194378	Visual Reproduction Immediate Recall (WMS-IV)	Correlation Coefficient	0.310123	-0.329281	-0.178934	-0.355651	-0.0265568	0.0393001	0.22746	.482*	0.353887	0.263552	-.452*	-0.0673806	0.176483	Visual Reproduction Immediate Recall (WMS-IV)	Correlation Coefficient	-0.190782	0.0700043	0.287794	0.327311	0.225873	0.335404	0.158372	0.0321237	-0.42028	-0.212624	-.461*	-.531*	-0.0628076	Visual Reproduction Immediate Recall (WMS-IV)	Correlation Coefficient	-.504*	0.260949	0.153344
	Sig. (2-tailed)	0.331407	0.863601	0.200814	0.338541	0.101107	0.562977	0.75012	0.103522	0.594726	0.412373	0.487983	0.235166	0.3985		Sig. (2-tailed)	0.171263	0.144959	0.437712	0.113595	0.909027	0.865692	0.321391	0.0269061	0.115524	0.248359	0.0398836	0.771664	0.444116		Sig. (2-tailed)	0.407451	0.763013	0.205853	0.147524	0.32487	0.137188	0.492929	0.890058	0.0578328	0.354787	0.0354753	0.0131599	0.786804		Sig. (2-tailed)	0.0197094	0.253235	0.50693
	N	21	21	21	21	21	21	21	21	21	21	21	21	21		N	21	21	21	21	21	21	21	21	21	21	21	21	21		N	21	21	21	21	21	21	21	21	21	21	21	21	21		N	21	21	21
Visual Reproduction Delayed Recall (WMS-IV)	Correlation Coefficient	-0.195989	0.127218	0.265758	0.286632	0.374669	0.226239	0.00504894	0.376363	0.350661	0.208046	0.0541399	0.252332	0.0246704	Visual Reproduction Delayed Recall (WMS-IV)	Correlation Coefficient	0.296892	0.044418	0.222805	-0.0406086	0.176437	0.0224446	0.0288107	0.0731562	0.10479	0.14019	-0.319373	0.0289247	0.175448	Visual Reproduction Delayed Recall (WMS-IV)	Correlation Coefficient	-0.226739	-0.174957	.543*	0.360467	0.31799	0.401113	0.155326	-0.1032	-0.134202	-0.0879667	-0.0187786	-0.102988	0.182152	Visual Reproduction Delayed Recall (WMS-IV)	Correlation Coefficient	-0.0330092	.698**	0.406072
	Sig. (2-tailed)	0.394523	0.582641	0.244274	0.207771	0.0942466	0.324065	0.982671	0.0926492	0.119115	0.365484	0.8157	0.269809	0.915466		Sig. (2-tailed)	0.191238	0.848386	0.33166	0.861261	0.444236	0.92307	0.901341	0.752657	0.651232	0.54445	0.158183	0.900952	0.446836		Sig. (2-tailed)	0.322969	0.448128	0.0109311	0.108445	0.160093	0.0715257	0.501388	0.656209	0.561936	0.704564	0.935608	0.656872	0.429377		Sig. (2-tailed)	0.887046	0.000433081	0.0677706
	N	21	21	21	21	21	21	21	21	21	21	21	21	21		N	21	21	21	21	21	21	21	21	21	21	21	21	21		N	21	21	21	21	21	21	21	21	21	21	21	21	21		N	21	21	21
**. Correlation is significant at the 0.01 level (2-tailed).															**. Correlation is significant at the 0.01 level (2-tailed).															**. Correlation is significant at the 0.01 level (2-tailed).															**. Correlation is significant at the 0.01 level (2-tailed).
*. Correlation is significant at the 0.05 level (2-tailed).															*. Correlation is significant at the 0.05 level (2-tailed).															*. Correlation is significant at the 0.05 level (2-tailed).															*. Correlation is significant at the 0.05 level (2-tailed).
		Age	Years of education	MoCA Visuospatial Executive Total	Attention Total (MoCA)	Language Total (MoCA)	Abstraction (MoCA)	Delayed Recall (MoCA)	MoCA Total Score	RAVLT I	RAVLT II	RAVLT III	RAVLT IV	RAVLT V			RAVLT B	RAVLT VI	RAVLT Total I to V	RAVLT Delayed Recall	RAVLT Recognition	RAVLT Recognition Errors	RAVLT A to B	RAVLT B to A	RAVLT Commision Errors	RAVLT Repeated comissions	RAVLT Intrusions	RAVLT Repeated Intrusions	RAVLT Repetitions			RAVLT Trial V-I	RAVLT V-VI	Desing Fluency 1 (D-KEFS)	Desing Fluency 2 (D-KEFS)	Desing Fluency 3 (D-KEFS)	Desing Fluency Total (D-KEFS)	Desing Fluency Set Loss 1 (D-KEFS)	Desing Fluency Set Loss 2 (D-KEFS)	Desing Fluency Set Loss 3 (D-KEFS)	Desing Fluency Set Loss Total (D-KEFS)	Desing Fluency Repeated 1 (D-KEFS)	Desing Fluency Repeated 2 (D-KEFS)	Desing Fluency Repeated 3 (D-KEFS)			Desing Fluency Repeated Total (D-KEFS)	Desing Fluency Attempted 1 (D-KEFS)	Desing Fluency Attempted 2 (D-KEFS)
Visual Reproduction Recognition (WMS-IV)	Correlation Coefficient	-0.107166	0.144158	-0.0113911	.503*	0.430875	0.317724	0.127286	.480*	.493*	0.424035	0.188915	0.0963785	-0.0256242	Visual Reproduction Recognition (WMS-IV)	Correlation Coefficient	.713**	0.140976	0.354588	0.195562	-0.0314011	0.0559115	0.0788644	-0.133795	-0.334947	0.186517	-0.118105	0.0422678	0.163857	Visual Reproduction Recognition (WMS-IV)	Correlation Coefficient	-0.403848	-0.223948	.751**	.473*	.715**	.720**	0.269252	0.0349853	0.0704767	0.0813378	-0.086782	-0.0476765	0.292017	Visual Reproduction Recognition (WMS-IV)	Correlation Coefficient	-0.0583365	.737**	.447*
	Sig. (2-tailed)	0.643822	0.533001	0.960915	0.0202544	0.0511771	0.160462	0.58244	0.0277105	0.0231794	0.0554022	0.412141	0.677712	0.91221		Sig. (2-tailed)	0.000286527	0.542171	0.114755	0.395574	0.892518	0.809774	0.734006	0.563135	0.137757	0.41821	0.61014	0.855649	0.477875		Sig. (2-tailed)	0.0694361	0.32912	8.8252e-05	0.0301818	0.000268886	0.000232222	0.237894	0.88033	0.761458	0.725968	0.708374	0.837401	0.198979		Sig. (2-tailed)	0.801679	0.000139677	0.0424303
	N	21	21	21	21	21	21	21	21	21	21	21	21	21		N	21	21	21	21	21	21	21	21	21	21	21	21	21		N	21	21	21	21	21	21	21	21	21	21	21	21	21		N	21	21	21
Letter-Number Sequencing Test LLNS (WAIS-IV)	Correlation Coefficient	-0.405609	0.292229	0.116008	0.14124	0.28069	.478*	0.236394	0.367888	.570**	.700**	0.236715	0.396426	0.132805	Letter-Number Sequencing Test LLNS (WAIS-IV)	Correlation Coefficient	0.402543	0.347308	.528*	0.151382	0.191416	0.205971	-0.202135	-0.345596	-.524*	-0.226225	-0.0804837	-0.0172256	0.0844785	Letter-Number Sequencing Test LLNS (WAIS-IV)	Correlation Coefficient	-0.259524	-0.221399	0.411267	0.219443	0.430512	0.345794	-0.0488541	0.130667	0.359823	0.283371	0.180839	0.27041	0.1719	Letter-Number Sequencing Test LLNS (WAIS-IV)	Correlation Coefficient	0.244594	.537*	.483*
	Sig. (2-tailed)	0.0681147	0.198639	0.616542	0.541409	0.217768	0.0283709	0.302224	0.100844	0.00693779	0.000413654	0.301549	0.0752173	0.566052		Sig. (2-tailed)	0.070427	0.122932	0.0139127	0.512446	0.405864	0.370391	0.379563	0.124914	0.0148466	0.324095	0.72874	0.940923	0.715801		Sig. (2-tailed)	0.25593	0.3348	0.0639978	0.339195	0.0513952	0.124682	0.833438	0.572376	0.109123	0.213219	0.432768	0.235802	0.456223		Sig. (2-tailed)	0.285261	0.0121027	0.0263877
	N	21	21	21	21	21	21	21	21	21	21	21	21	21		N	21	21	21	21	21	21	21	21	21	21	21	21	21		N	21	21	21	21	21	21	21	21	21	21	21	21	21		N	21	21	21
Letter-Number Sequencing Test Total (WAIS-IV)	Correlation Coefficient	-0.23921	0.249476	0.310831	0.236596	0.368953	.604**	0.194936	.513*	.558**	.706**	0.258254	.451*	0.213118	Letter-Number Sequencing Test Total (WAIS-IV)	Correlation Coefficient	0.390817	0.409517	.563**	0.0426735	0.220644	0.00657368	-0.151554	-0.198475	-.497*	-0.244378	-0.328304	-0.22917	0.191051	Letter-Number Sequencing Test Total (WAIS-IV)	Correlation Coefficient	-0.190148	-0.246582	.531*	.458*	.525*	.518*	0.0736771	0.0389236	0.143833	0.139831	0.0543168	0.253707	0.197755	Letter-Number Sequencing Test Total (WAIS-IV)	Correlation Coefficient	0.174146	.646**	.654**
	Sig. (2-tailed)	0.296332	0.275451	0.170237	0.301799	0.0997865	0.00370074	0.39712	0.0173892	0.00854667	0.000350228	0.258347	0.0400496	0.353643		Sig. (2-tailed)	0.0798207	0.06525	0.007829	0.854278	0.336492	0.977439	0.511961	0.388434	0.0220156	0.2857	0.146227	0.317667	0.406777		Sig. (2-tailed)	0.40904	0.28124	0.01331	0.0366977	0.0146373	0.0162234	0.750949	0.866968	0.533934	0.545489	0.815108	0.267119	0.390192		Sig. (2-tailed)	0.450267	0.00155964	0.00130338
	N	21	21	21	21	21	21	21	21	21	21	21	21	21		N	21	21	21	21	21	21	21	21	21	21	21	21	21		N	21	21	21	21	21	21	21	21	21	21	21	21	21		N	21	21	21
Symbol Search Correct (WAIS-IV)	Correlation Coefficient	0.284782	0.164643	0.30951	0.181459	0.252027	0.183922	-0.194443	0.265447	0.425443	.705**	0.212088	.524*	0.373201	Symbol Search Correct (WAIS-IV)	Correlation Coefficient	0.0789011	.515*	.653**	0.330385	0.0362818	-0.223589	-0.346073	-.456*	-0.203722	-.439*	-0.163455	0.0571827	0.291635	Symbol Search Correct (WAIS-IV)	Correlation Coefficient	-0.114263	-0.219045	0.337295	0.351096	.445*	0.411304	0.124472	-0.290099	-0.257133	-0.271546	0.36729	0.406404	0.161634	Symbol Search Correct (WAIS-IV)	Correlation Coefficient	0.392181	.457*	.501*
	Sig. (2-tailed)	0.210851	0.475734	0.172156	0.431164	0.270407	0.42483	0.398337	0.244847	0.0545119	0.000353671	0.35603	0.014687	0.0956468		Sig. (2-tailed)	0.733886	0.0169094	0.00131596	0.143536	0.875927	0.329917	0.124359	0.0377935	0.375753	0.0465794	0.47897	0.805528	0.199596		Sig. (2-tailed)	0.621889	0.340093	0.134848	0.118627	0.0431241	0.0639714	0.590873	0.202082	0.260492	0.233765	0.101442	0.0675245	0.483946		Sig. (2-tailed)	0.0786828	0.0370738	0.0208401
	N	21	21	21	21	21	21	21	21	21	21	21	21	21		N	21	21	21	21	21	21	21	21	21	21	21	21	21		N	21	21	21	21	21	21	21	21	21	21	21	21	21		N	21	21	21
Symbol Search Incorrect (WAIS-IV)	Correlation Coefficient	0.0910398	0.0536446	-0.212215	-0.224712	-0.113542	-.529*	-0.267226	-0.40821	-0.0915855	-0.0233032	0.143003	0.0394348	0.125212	Symbol Search Incorrect (WAIS-IV)	Correlation Coefficient	-0.0576405	0.203782	0.0320157	0.00201623	0.226193	0.105789	-0.0412857	-0.321899	0.28328	0.0350466	0.215817	0.287317	-0.0926575	Symbol Search Incorrect (WAIS-IV)	Correlation Coefficient	0.115895	-0.127841	0.0570696	-0.0962511	-0.267095	-0.103316	-0.121936	0.186515	0.206932	0.119493	0.292472	0.0495205	0.139783	Symbol Search Incorrect (WAIS-IV)	Correlation Coefficient	0.152904	-0.0305288	-0.256308
	Sig. (2-tailed)	0.694713	0.817359	0.355735	0.32743	0.624102	0.0137198	0.24158	0.0661979	0.692969	0.920136	0.53632	0.865236	0.588649		Sig. (2-tailed)	0.804	0.375609	0.890426	0.993079	0.324167	0.648112	0.85897	0.154734	0.213373	0.880122	0.347435	0.206639	0.689546		Sig. (2-tailed)	0.616887	0.580782	0.805905	0.678116	0.24182	0.655843	0.598516	0.418214	0.368114	0.605918	0.198248	0.831198	0.545631		Sig. (2-tailed)	0.508165	0.895487	0.262079
	N	21	21	21	21	21	21	21	21	21	21	21	21	21		N	21	21	21	21	21	21	21	21	21	21	21	21	21		N	21	21	21	21	21	21	21	21	21	21	21	21	21		N	21	21	21
Symbol Search Total (WAIS-IV)	Correlation Coefficient	0.225251	0.128295	0.375469	0.236798	0.300545	0.317476	-0.0580601	0.403164	.437*	.671**	0.214268	0.432856	0.299497	Symbol Search Total (WAIS-IV)	Correlation Coefficient	0.163379	.451*	.605**	0.337083	0.00604303	-0.181096	-0.273276	-0.304109	-0.320838	-0.314297	-0.258728	-0.0411233	0.311248	Symbol Search Total (WAIS-IV)	Correlation Coefficient	-0.164865	-0.20906	0.358451	0.40376	.545*	.478*	0.201826	-0.211662	-0.23067	-0.191903	0.245172	0.311243	0.174238	Symbol Search Total (WAIS-IV)	Correlation Coefficient	0.295875	.471*	.550**
	Sig. (2-tailed)	0.32624	0.57943	0.0934896	0.301374	0.185573	0.160807	0.8026	0.0699541	0.0477724	0.000863683	0.350991	0.0500011	0.187188		Sig. (2-tailed)	0.479175	0.0402664	0.00363891	0.13511	0.97926	0.432104	0.23068	0.180157	0.156176	0.165272	0.257442	0.85952	0.169634		Sig. (2-tailed)	0.475131	0.363097	0.110579	0.0695025	0.0106336	0.0282937	0.380309	0.35702	0.314423	0.404647	0.28409	0.169641	0.450025		Sig. (2-tailed)	0.192837	0.0311785	0.00976927
	N	21	21	21	21	21	21	21	21	21	21	21	21	21		N	21	21	21	21	21	21	21	21	21	21	21	21	21		N	21	21	21	21	21	21	21	21	21	21	21	21	21		N	21	21	21
COWAT F	Correlation Coefficient	-0.141441	0.0894938	0.12829	.565**	.756**	0.429457	-0.0896395	.656**	.662**	.559**	0.286393	0.155743	0.0723674	COWAT F	Correlation Coefficient	.707**	0.304804	.477*	-0.0102854	-0.118094	0.0350482	-0.000380965	-0.209245	-0.280711	0.0304837	-0.362966	-0.0866654	0.175319	COWAT F	Correlation Coefficient	-.436*	-0.391668	.581**	.557**	.530*	.611**	0.289773	0.199929	0.156003	0.234632	-0.126048	-0.149537	0.300407	COWAT F	Correlation Coefficient	-0.134045	.512*	0.39417
	Sig. (2-tailed)	0.540828	0.699663	0.579443	0.00764054	7.24835e-05	0.0520322	0.699196	0.00125553	0.00109012	0.0084966	0.208168	0.500226	0.755245		Sig. (2-tailed)	0.000337197	0.179114	0.0287376	0.964706	0.610172	0.880116	0.998692	0.362665	0.217733	0.895641	0.105841	0.70875	0.447176		Sig. (2-tailed)	0.0479	0.0791088	0.00570641	0.00872532	0.013448	0.00325266	0.202613	0.384897	0.499503	0.305949	0.586143	0.517661	0.185785		Sig. (2-tailed)	0.5624	0.017718	0.0770441
	N	21	21	21	21	21	21	21	21	21	21	21	21	21		N	21	21	21	21	21	21	21	21	21	21	21	21	21		N	21	21	21	21	21	21	21	21	21	21	21	21	21		N	21	21	21
COWAT A	Correlation Coefficient	-0.0256496	0.316956	-0.365122	.438*	0.201406	0.301652	-0.093237	0.130723	0.379111	0.31323	0.0641042	0.184779	-0.0923472	COWAT A	Correlation Coefficient	0.334088	-0.0106073	0.168742	-0.139654	-0.385199	0.361186	-0.209636	-0.136183	-0.36626	-0.204956	0.096791	0.0460652	-0.412799	COWAT A	Correlation Coefficient	-0.347534	-0.156236	0.357198	.458*	0.227887	0.328094	0.132193	0.102022	0.1766	0.0902816	0.103459	0.0355131	0.0555092	COWAT A	Correlation Coefficient	-0.0101049	0.306861	0.275549
	Sig. (2-tailed)	0.912123	0.161532	0.10363	0.0469664	0.381322	0.183879	0.687698	0.572211	0.0901003	0.16679	0.782503	0.422638	0.690536		Sig. (2-tailed)	0.138833	0.963603	0.464663	0.546004	0.0846391	0.10769	0.361748	0.556124	0.102477	0.372806	0.676405	0.842829	0.0629162		Sig. (2-tailed)	0.122672	0.498854	0.111922	0.0366576	0.320458	0.146501	0.567861	0.659902	0.44381	0.697139	0.655395	0.878537	0.811119		Sig. (2-tailed)	0.965326	0.176049	0.226671
	N	21	21	21	21	21	21	21	21	21	21	21	21	21		N	21	21	21	21	21	21	21	21	21	21	21	21	21		N	21	21	21	21	21	21	21	21	21	21	21	21	21		N	21	21	21
COWAT S	Correlation Coefficient	0.0805654	0.198399	-0.0942608	0.387095	0.431217	0.375086	0.0662504	0.364542	0.404988	0.421718	0.265604	0.301788	0.0822485	COWAT S	Correlation Coefficient	0.33338	0.286066	0.356029	0.228595	-0.261491	0.122626	0.0990928	-0.0936385	-.507*	-0.113212	-0.117433	-0.0803397	0.0375052	COWAT S	Correlation Coefficient	-0.333597	-0.327984	0.431361	.471*	0.4277	.451*	0.219908	-0.0353929	-0.0127776	-0.102154	0.069987	-0.0101992	0.267581	COWAT S	Correlation Coefficient	-0.00621481	0.39031	0.246471
	Sig. (2-tailed)	0.735627	0.401739	0.692632	0.0917673	0.0576575	0.103194	0.78139	0.11405	0.0765037	0.0640228	0.257713	0.195964	0.730299		Sig. (2-tailed)	0.15089	0.221441	0.123394	0.332346	0.265432	0.606525	0.677668	0.694567	0.0226021	0.634621	0.62196	0.736343	0.875258		Sig. (2-tailed)	0.150608	0.158023	0.0575644	0.0362818	0.0599555	0.0457326	0.351539	0.882236	0.957361	0.668247	0.769371	0.96596	0.254054		Sig. (2-tailed)	0.979254	0.0888728	0.294846
	N	20	20	20	20	20	20	20	20	20	20	20	20	20		N	20	20	20	20	20	20	20	20	20	20	20	20	20		N	20	20	20	20	20	20	20	20	20	20	20	20	20		N	20	20	20
COWAT Total	Correlation Coefficient	-0.0565912	0.221396	-0.170477	.551*	.503*	0.418602	0.0740888	.461*	.542*	.477*	0.273772	0.223612	-0.0343462	COWAT Total	Correlation Coefficient	.511*	0.181777	0.3602	0.0384046	-0.361046	0.160663	-0.0527429	-0.177741	-.560*	-0.134019	-0.163893	-0.0617523	-0.0281705	COWAT Total	Correlation Coefficient	-.484*	-0.337163	0.430601	.503*	0.387107	.463*	0.194335	0.0211234	0.164845	0.0786935	0.00526174	0.00162324	0.260562	COWAT Total	Correlation Coefficient	-0.0347734	0.367372	0.292987
	Sig. (2-tailed)	0.812674	0.348206	0.472392	0.0118299	0.023941	0.0662223	0.756236	0.0407504	0.0135724	0.0334292	0.242809	0.343277	0.885696		Sig. (2-tailed)	0.0213885	0.443075	0.11875	0.87229	0.117823	0.498622	0.825218	0.453435	0.0102477	0.573222	0.489913	0.795921	0.906152		Sig. (2-tailed)	0.0307353	0.146025	0.0580547	0.0238819	0.0917566	0.0399885	0.411644	0.929564	0.487358	0.741567	0.982435	0.994581	0.267196		Sig. (2-tailed)	0.884283	0.111059	0.209972
	N	20	20	20	20	20	20	20	20	20	20	20	20	20		N	20	20	20	20	20	20	20	20	20	20	20	20	20		N	20	20	20	20	20	20	20	20	20	20	20	20	20		N	20	20	20
COWAT Repetitions	Correlation Coefficient	0.244713	.469*	-.571**	0.135316	0.0221261	-0.0210305	0.008448	-0.168592	0.0668379	0.10743	-0.147136	0.0693984	-0.0054388	COWAT Repetitions	Correlation Coefficient	0.126995	0.0769557	-0.011513	0.135066	0.177892	0.273862	0.144145	-0.227394	-0.126852	-0.157408	0.393697	0.282319	-0.120887	COWAT Repetitions	Correlation Coefficient	-0.0476302	-0.0653544	0.271519	-0.0740145	0.0953265	0.0920438	0.261278	0.0640148	0.0527862	0.00249002	0.189414	0.336473	0.304954	COWAT Repetitions	Correlation Coefficient	0.326741	0.33421	-0.0239903
	Sig. (2-tailed)	0.285021	0.0318225	0.00690506	0.558666	0.924158	0.927904	0.971008	0.465066	0.773456	0.643001	0.52448	0.765009	0.981333		Sig. (2-tailed)	0.583308	0.740226	0.960497	0.559398	0.440428	0.229642	0.533038	0.321535	0.583737	0.495598	0.0774317	0.214998	0.601688		Sig. (2-tailed)	0.837557	0.778363	0.233813	0.749844	0.68105	0.691505	0.252615	0.7828	0.820235	0.991453	0.410885	0.135861	0.17889		Sig. (2-tailed)	0.148272	0.13868	0.917788
	N	21	21	21	21	21	21	21	21	21	21	21	21	21		N	21	21	21	21	21	21	21	21	21	21	21	21	21		N	21	21	21	21	21	21	21	21	21	21	21	21	21		N	21	21	21
COWAT Incorrect	Correlation Coefficient	-0.14436	-0.127197	0.212927	0.139954	0.297697	0.241726	0.206025	0.348573	0.385469	0.392875	.625**	.498*	0.339122	COWAT Incorrect	Correlation Coefficient	0.21267	0.293528	.572**	0.0919301	-0.0675725	-.459*	0.107934	-0.286566	-0.228215	-0.212854	-0.000472382	-0.0114213	.493*	COWAT Incorrect	Correlation Coefficient	-0.163929	0.0640399	.496*	0.291359	0.0998144	0.313362	-0.194821	-.434*	-0.212292	-0.317729	0.0391076	0.0302892	.482*	COWAT Incorrect	Correlation Coefficient	0.0959017	0.39977	0.0967385
	Sig. (2-tailed)	0.532421	0.582705	0.354085	0.545134	0.18998	0.291126	0.370264	0.121481	0.0844029	0.0781078	0.00245578	0.0217207	0.132615		Sig. (2-tailed)	0.354679	0.196558	0.00673426	0.691868	0.77103	0.0363065	0.641436	0.20788	0.319743	0.354254	0.998379	0.960811	0.0230738		Sig. (2-tailed)	0.477678	0.782717	0.0220774	0.20004	0.666849	0.166601	0.397403	0.0492776	0.355557	0.160455	0.866344	0.896303	0.0268461		Sig. (2-tailed)	0.679224	0.0725697	0.676571
	N	21	21	21	21	21	21	21	21	21	21	21	21	21		N	21	21	21	21	21	21	21	21	21	21	21	21	21		N	21	21	21	21	21	21	21	21	21	21	21	21	21		N	21	21	21
COWAT Total Errors	Correlation Coefficient	-0.0206961	0.294236	-0.204678	0.270298	0.303171	0.236403	0.126375	0.210808	.437*	0.376615	0.284729	0.330583	0.0810339	COWAT Total Errors	Correlation Coefficient	0.351978	0.191355	0.374741	0.0157631	-0.0175378	-0.159619	0.0806253	-0.341956	-0.288111	-0.240192	0.109525	0.112759	0.169547	COWAT Total Errors	Correlation Coefficient	-0.340942	-0.151435	.584**	0.204512	0.191261	0.338254	0.0806872	-0.234185	0.0239085	-0.0889945	0.0984243	0.220424	.479*	COWAT Total Errors	Correlation Coefficient	0.230994	.569**	0.110158
	Sig. (2-tailed)	0.929048	0.195431	0.373468	0.236004	0.181573	0.302206	0.585165	0.359008	0.0478883	0.0924131	0.21094	0.143282	0.726954		Sig. (2-tailed)	0.11764	0.406017	0.0941784	0.945932	0.939855	0.489486	0.72828	0.129203	0.205331	0.294292	0.636501	0.626511	0.462504		Sig. (2-tailed)	0.130417	0.512297	0.00543273	0.373865	0.406253	0.133673	0.72808	0.306896	0.918068	0.701264	0.671237	0.336986	0.0279551		Sig. (2-tailed)	0.313723	0.0070565	0.634538
	N	21	21	21	21	21	21	21	21	21	21	21	21	21		N	21	21	21	21	21	21	21	21	21	21	21	21	21		N	21	21	21	21	21	21	21	21	21	21	21	21	21		N	21	21	21
**. Correlation is significant at the 0.01 level (2-tailed).															**. Correlation is significant at the 0.01 level (2-tailed).															**. Correlation is significant at the 0.01 level (2-tailed).															**. Correlation is significant at the 0.01 level (2-tailed).
*. Correlation is significant at the 0.05 level (2-tailed).															*. Correlation is significant at the 0.05 level (2-tailed).															*. Correlation is significant at the 0.05 level (2-tailed).															*. Correlation is significant at the 0.05 level (2-tailed).
		Age	Years of education	MoCA Visuospatial Executive Total	Attention Total (MoCA)	Language Total (MoCA)	Abstraction (MoCA)	Delayed Recall (MoCA)	MoCA Total Score	RAVLT I	RAVLT II	RAVLT III	RAVLT IV	RAVLT V			RAVLT B	RAVLT VI	RAVLT Total I to V	RAVLT Delayed Recall	RAVLT Recognition	RAVLT Recognition Errors	RAVLT A to B	RAVLT B to A	RAVLT Commision Errors	RAVLT Repeated comissions	RAVLT Intrusions	RAVLT Repeated Intrusions	RAVLT Repetitions			RAVLT Trial V-I	RAVLT V-VI	Desing Fluency 1 (D-KEFS)	Desing Fluency 2 (D-KEFS)	Desing Fluency 3 (D-KEFS)	Desing Fluency Total (D-KEFS)	Desing Fluency Set Loss 1 (D-KEFS)	Desing Fluency Set Loss 2 (D-KEFS)	Desing Fluency Set Loss 3 (D-KEFS)	Desing Fluency Set Loss Total (D-KEFS)	Desing Fluency Repeated 1 (D-KEFS)	Desing Fluency Repeated 2 (D-KEFS)	Desing Fluency Repeated 3 (D-KEFS)			Desing Fluency Repeated Total (D-KEFS)	Desing Fluency Attempted 1 (D-KEFS)	Desing Fluency Attempted 2 (D-KEFS)
Tower Test (D-KEFS)	Correlation Coefficient	0.0836629	-0.135801	.478*	-.462*	-0.130415	-0.159467	0.290959	0.073879	-0.0815135	0.223011	0.417528	0.269994	.588**	Tower Test (D-KEFS)	Correlation Coefficient	-0.174534	0.380497	0.347227	0.354504	.612**	0.106182	0.323514	-0.148807	-0.0614248	-0.117838	0.240677	0.259677	.494*	Tower Test (D-KEFS)	Correlation Coefficient	.513*	0.428223	-0.167825	-0.144886	0.0204216	-0.0901937	-.508*	0.0703538	-0.338732	-0.341182	0.217906	-0.0334371	-0.00906079	Tower Test (D-KEFS)	Correlation Coefficient	0.099865	-0.215585	-0.0548041
	Sig. (2-tailed)	0.718437	0.557242	0.0282496	0.0350975	0.573122	0.489905	0.200687	0.750287	0.725398	0.331201	0.0596648	0.236552	0.00508292		Sig. (2-tailed)	0.449243	0.0888347	0.123024	0.114847	0.00316283	0.646888	0.152558	0.519728	0.791397	0.610953	0.293289	0.25564	0.0227175		Sig. (2-tailed)	0.0174658	0.0527848	0.467128	0.530912	0.929986	0.697421	0.0186832	0.761863	0.133089	0.130128	0.342675	0.885591	0.968906		Sig. (2-tailed)	0.666689	0.347967	0.813477
	N	21	21	21	21	21	21	21	21	21	21	21	21	21		N	21	21	21	21	21	21	21	21	21	21	21	21	21		N	21	21	21	21	21	21	21	21	21	21	21	21	21		N	21	21	21
PGPT Time Dominant Hand	Correlation Coefficient	-0.0124593	0.100751	-0.175308	0.183723	0.107507	-0.225575	0.28191	0.114908	-0.307742	-.506*	-0.374886	-.581**	-.587**	PGPT Time Dominant Hand	Correlation Coefficient	0.169059	-0.344385	-.575**	-0.0931586	-0.159469	0.221377	0.424466	.523*	0.0416586	.680**	-0.316933	-0.0972006	-0.155129	PGPT Time Dominant Hand	Correlation Coefficient	-0.189546	-0.343117	-0.0335431	-0.054864	0.229841	0.0868432	0.309741	0.292257	0.167094	0.258509	-0.314413	-0.37675	-0.00163989	PGPT Time Dominant Hand	Correlation Coefficient	-0.340542	-0.0801872	-0.235303
	Sig. (2-tailed)	0.957253	0.663899	0.447203	0.425341	0.642763	0.325525	0.21569	0.619908	0.174748	0.0193996	0.0940409	0.00570021	0.00514803		Sig. (2-tailed)	0.463811	0.126329	0.00643454	0.687948	0.4899	0.334847	0.0551285	0.0150004	0.857709	0.000686498	0.161564	0.675107	0.501938		Sig. (2-tailed)	0.410553	0.127824	0.885231	0.813277	0.316213	0.708177	0.17182	0.198593	0.469098	0.25786	0.165108	0.0922873	0.994371		Sig. (2-tailed)	0.130898	0.729703	0.304526
	N	21	21	21	21	21	21	21	21	21	21	21	21	21		N	21	21	21	21	21	21	21	21	21	21	21	21	21		N	21	21	21	21	21	21	21	21	21	21	21	21	21		N	21	21	21
PGPT Drops Dominant Hand	Correlation Coefficient	-0.114994	-0.0779186	-0.245659	0.136489	0.226176	0.110383	-.568**	-0.170353	0.242856	0.250345	0.167065	0.0368814	0.0850413	PGPT Drops Dominant Hand	Correlation Coefficient	0.252018	0.0682793	0.223272	0.0612846	-.529*	0.0884952	-.534*	-0.16983	0.110968	0.00539995	-0.221908	-0.282891	-0.283455	PGPT Drops Dominant Hand	Correlation Coefficient	-0.220946	-0.112916	0.306908	0.342511	0.142167	0.265477	0.1969	0.0831767	0.120339	0.10614	0.0169728	-0.186281	-0.0132954	PGPT Drops Dominant Hand	Correlation Coefficient	-0.159739	0.237232	0.157891
	Sig. (2-tailed)	0.619645	0.737086	0.283103	0.555228	0.324203	0.633842	0.00723249	0.460346	0.288807	0.273726	0.469177	0.873893	0.713984		Sig. (2-tailed)	0.270426	0.768698	0.33062	0.791863	0.0135768	0.702867	0.0126725	0.461745	0.632034	0.981466	0.33366	0.214028	0.213077		Sig. (2-tailed)	0.335813	0.626029	0.17598	0.128543	0.538729	0.244793	0.392285	0.72001	0.603349	0.647019	0.941789	0.418809	0.954387		Sig. (2-tailed)	0.489155	0.300463	0.494259
	N	21	21	21	21	21	21	21	21	21	21	21	21	21		N	21	21	21	21	21	21	21	21	21	21	21	21	21		N	21	21	21	21	21	21	21	21	21	21	21	21	21		N	21	21	21
PGPT Time Non-Dominant Hand	Correlation Coefficient	0.0288156	0.0535675	-0.0835154	0.357453	0.260989	-0.225282	0.092172	0.24165	-0.0266824	-0.418295	-0.327764	-.518*	-.600**	PGPT Time Non-Dominant Hand	Correlation Coefficient	0.393069	-0.362422	-.448*	-0.306399	-0.192119	0.201147	0.347285	0.415786	0.157023	.628**	-0.338647	0.0437367	-0.173716	PGPT Time Non-Dominant Hand	Correlation Coefficient	-0.427567	-0.364702	0.201325	0.161425	0.266216	0.28171	0.261621	0.322745	0.213084	0.305263	-0.251203	-0.428597	0.0307079	PGPT Time Non-Dominant Hand	Correlation Coefficient	-0.367602	0.116514	-0.0827086
	Sig. (2-tailed)	0.901324	0.817617	0.718914	0.111647	0.253158	0.326172	0.691095	0.291283	0.908598	0.0591498	0.146932	0.0161491	0.00407144		Sig. (2-tailed)	0.0779484	0.106404	0.0417007	0.176735	0.404109	0.381948	0.122958	0.0608477	0.496666	0.00231275	0.133193	0.850686	0.451404		Sig. (2-tailed)	0.0531886	0.104058	0.381516	0.484519	0.243431	0.21603	0.25197	0.153591	0.353723	0.178426	0.272029	0.0525561	0.894877		Sig. (2-tailed)	0.10113	0.614993	0.721525
	N	21	21	21	21	21	21	21	21	21	21	21	21	21		N	21	21	21	21	21	21	21	21	21	21	21	21	21		N	21	21	21	21	21	21	21	21	21	21	21	21	21		N	21	21	21
PGPT Drops Non-Dominant Hand	Correlation Coefficient	0.0888618	0.0618437	-.534*	-0.135326	0.0203611	0.0628971	-0.059796	-0.311016	-0.0384893	-0.132836	0.00415532	-0.299109	-0.103019	PGPT Drops Non-Dominant Hand	Correlation Coefficient	0.274169	-0.00580573	-0.182821	0.034695	-0.0977286	0.365896	0.185909	0.10701	-0.0666027	0.24	-0.110254	-0.253304	-0.176838	PGPT Drops Non-Dominant Hand	Correlation Coefficient	-0.0350964	-0.108588	0.201361	-0.0354504	0.0826908	0.101592	0.115766	0.261652	0.339964	0.224239	-0.12766	-0.108406	0.0967083	PGPT Drops Non-Dominant Hand	Correlation Coefficient	-0.160971	0.106387	-0.183909
	Sig. (2-tailed)	0.70169	0.790005	0.0126709	0.558637	0.930193	0.786507	0.796816	0.16997	0.86844	0.565961	0.985738	0.187787	0.656776		Sig. (2-tailed)	0.2291	0.980074	0.427656	0.881316	0.673436	0.102845	0.419755	0.644307	0.774234	0.294691	0.634244	0.267907	0.443186		Sig. (2-tailed)	0.879952	0.639403	0.381431	0.87875	0.721582	0.661255	0.617282	0.251911	0.131594	0.328475	0.581322	0.639969	0.676667		Sig. (2-tailed)	0.485766	0.64625	0.424864
	N	21	21	21	21	21	21	21	21	21	21	21	21	21		N	21	21	21	21	21	21	21	21	21	21	21	21	21		N	21	21	21	21	21	21	21	21	21	21	21	21	21		N	21	21	21
PGPT Pegs at 5 minutes Non-Dominant Hand	Correlation Coefficient	0.111693	-0.267493	0.286014	-0.251117	-0.26872	-0.158114	0.133381	-0.0745603	-0.168543	0.225403	0.300841	0.356171	0.358579	PGPT Pegs at 5 minutes Non-Dominant Hand	Correlation Coefficient	-0.379387	0.262705	0.31532	0.186896	-0.095305	-0.351851	-0.236059	-0.276087	0.0190742	-0.278457	0.170561	0.0909668	0.356051	PGPT Pegs at 5 minutes Non-Dominant Hand	Correlation Coefficient	0.317618	0.289032	-0.168039	-0.0373048	-0.0930772	-0.0741443	-0.327395	-0.355409	-0.32127	-0.336974	0.200574	0.201037	0.139659	PGPT Pegs at 5 minutes Non-Dominant Hand	Correlation Coefficient	0.247879	-0.223903	-0.0373172
	Sig. (2-tailed)	0.629798	0.241092	0.208797	0.2722	0.238858	0.493643	0.564354	0.748056	0.465196	0.325905	0.18512	0.113031	0.110443		Sig. (2-tailed)	0.0898476	0.249938	0.163826	0.417247	0.681119	0.117782	0.302931	0.225727	0.934596	0.221606	0.459792	0.694947	0.11316		Sig. (2-tailed)	0.16061	0.203821	0.466552	0.872456	0.688208	0.749418	0.147414	0.113858	0.155588	0.135243	0.383333	0.382214	0.54599		Sig. (2-tailed)	0.278636	0.329219	0.872414
	N	21	21	21	21	21	21	21	21	21	21	21	21	21		N	21	21	21	21	21	21	21	21	21	21	21	21	21		N	21	21	21	21	21	21	21	21	21	21	21	21	21		N	21	21	21
STROOP Word	Correlation Coefficient	0.149302	-0.0520057	0.372584	-0.328901	-0.168205	0.118256	-0.0578001	-0.0654024	-0.0627228	0.426619	.538*	0.259305	.575**	STROOP Word	Correlation Coefficient	-0.112975	.520*	0.430628	0.212856	0.294362	-0.26162	-0.133104	-0.303242	-0.201961	-0.195836	0.0274545	-0.1283	0.160588	STROOP Word	Correlation Coefficient	.479*	0.0339919	0.036574	0.165535	0.104827	0.096336	-0.058654	-0.0499888	-0.240157	-0.208255	-0.0363882	0.0401599	-0.0700173	STROOP Word	Correlation Coefficient	-0.000390583	-0.113825	0.0395609
	Sig. (2-tailed)	0.529844	0.827626	0.105699	0.156795	0.478402	0.619504	0.808743	0.784124	0.79278	0.0606755	0.0144448	0.269594	0.0079817		Sig. (2-tailed)	0.635335	0.0187686	0.0580378	0.367579	0.20774	0.265188	0.575868	0.193711	0.393166	0.40797	0.908528	0.589842	0.498827		Sig. (2-tailed)	0.0325074	0.886868	0.878333	0.485514	0.660059	0.686191	0.805969	0.83422	0.307782	0.378266	0.878947	0.866502	0.769274		Sig. (2-tailed)	0.998696	0.632777	0.868477
	N	20	20	20	20	20	20	20	20	20	20	20	20	20		N	20	20	20	20	20	20	20	20	20	20	20	20	20		N	20	20	20	20	20	20	20	20	20	20	20	20	20		N	20	20	20
STROOP Colour	Correlation Coefficient	0.393389	-0.188557	0.222595	-0.0656646	0.120957	0.145986	-0.146688	0.0984005	0.133114	0.379424	.446*	0.177997	.511*	STROOP Colour	Correlation Coefficient	0.167055	.497*	0.43724	0.298519	0.12793	-0.128237	0.0572172	-0.239044	-0.118427	-0.0541229	-0.000860548	-0.032779	0.320238	STROOP Colour	Correlation Coefficient	0.215689	0.0111006	0.304177	0.296192	0.299053	0.363016	0.143549	0.0322329	-0.236259	-0.15456	0.00497703	-0.00854455	0.233161	STROOP Colour	Correlation Coefficient	0.0156706	0.127916	0.10378
	Sig. (2-tailed)	0.0861638	0.425954	0.345534	0.783279	0.611468	0.539124	0.537153	0.679805	0.57584	0.0989534	0.0487026	0.452775	0.0212663		Sig. (2-tailed)	0.481459	0.0257969	0.0538778	0.201091	0.590923	0.590024	0.810638	0.310099	0.618996	0.820715	0.997127	0.890881	0.168665		Sig. (2-tailed)	0.361087	0.962953	0.192273	0.204796	0.200249	0.115685	0.545994	0.892689	0.315938	0.515282	0.983385	0.97148	0.322511		Sig. (2-tailed)	0.947718	0.590965	0.663263
	N	20	20	20	20	20	20	20	20	20	20	20	20	20		N	20	20	20	20	20	20	20	20	20	20	20	20	20		N	20	20	20	20	20	20	20	20	20	20	20	20	20		N	20	20	20
STROOP Colour-Word	Correlation Coefficient	0.312929	0.287006	-0.269703	0.247811	0.126877	0.282956	0.342143	0.22511	-0.0855782	-0.0835357	-0.226178	-0.0909508	-0.0901188	STROOP Colour-Word	Correlation Coefficient	0.207632	0.0361154	-0.172231	0.236084	-0.129539	0.358726	.595**	0.286276	-0.3219	0.282853	-0.00946962	-0.0315769	-0.0271103	STROOP Colour-Word	Correlation Coefficient	-0.0260149	-0.13881	0.292824	0.129824	.688**	0.402578	0.371956	0.0434414	-0.173502	-0.170693	-0.0688751	-0.0378545	0.179855	STROOP Colour-Word	Correlation Coefficient	-0.0387994	0.283813	0.0267182
	Sig. (2-tailed)	0.179148	0.219861	0.250164	0.292145	0.594007	0.226727	0.139788	0.33997	0.719794	0.726233	0.337622	0.702946	0.705547		Sig. (2-tailed)	0.379728	0.879848	0.467779	0.316308	0.586223	0.120377	0.00565705	0.221088	0.166342	0.226903	0.968394	0.894861	0.90967		Sig. (2-tailed)	0.913307	0.559459	0.210238	0.585393	0.000809095	0.0784416	0.106335	0.855699	0.464449	0.471823	0.772943	0.874105	0.447994		Sig. (2-tailed)	0.870988	0.225262	0.910972
	N	20	20	20	20	20	20	20	20	20	20	20	20	20		N	20	20	20	20	20	20	20	20	20	20	20	20	20		N	20	20	20	20	20	20	20	20	20	20	20	20	20		N	20	20	20
**. Correlation is significant at the 0.01 level (2-tailed).															**. Correlation is significant at the 0.01 level (2-tailed).															**. Correlation is significant at the 0.01 level (2-tailed).															**. Correlation is significant at the 0.01 level (2-tailed).
*. Correlation is significant at the 0.05 level (2-tailed).															*. Correlation is significant at the 0.05 level (2-tailed).															*. Correlation is significant at the 0.05 level (2-tailed).															*. Correlation is significant at the 0.05 level (2-tailed).
[truncated: 36 more columns]

## Sheet: Control C
		Age	Years of education	MoCA Visuospatial Executive Total	Attention Total (MoCA)	Language Total (MoCA)	Abstraction (MoCA)	Delayed Recall (MoCA)	Orientation (MoCA)	MoCA Total Score	RAVLT I	RAVLT II	RAVLT III	RAVLT IV			RAVLT V	RAVLT B	RAVLT VI	RAVLT Total I to V	RAVLT Delayed Recall	RAVLT Recognition	RAVLT Recognition Errors	RAVLT A to B	RAVLT B to A	RAVLT Commision Errors	RAVLT Repeated comissions	RAVLT Intrusions	RAVLT Repeated Intrusions			RAVLT Repetitions	RAVLT Trial V-I	RAVLT V-VI	Desing Fluency 1 (D-KEFS)	Desing Fluency 2 (D-KEFS)	Desing Fluency 3 (D-KEFS)	Desing Fluency Total (D-KEFS)	Desing Fluency Set Loss 1 (D-KEFS)	Desing Fluency Set Loss 2 (D-KEFS)	Desing Fluency Set Loss 3 (D-KEFS)	Desing Fluency Set Loss Total (D-KEFS)	Desing Fluency Repeated 1 (D-KEFS)	Desing Fluency Repeated 2 (D-KEFS)			Desing Fluency Repeated 3 (D-KEFS)	Desing Fluency Repeated Total (D-KEFS)	Desing Fluency Attempted 1 (D-KEFS)
Age	Correlation Coefficient	1													Age	Correlation Coefficient														Age	Correlation Coefficient														Age	Correlation Coefficient
	Sig. (2-tailed)															Sig. (2-tailed)															Sig. (2-tailed)															Sig. (2-tailed)
	N	20														N															N															N
Years of education	Correlation Coefficient	0.196761	1												Years of education	Correlation Coefficient														Years of education	Correlation Coefficient														Years of education	Correlation Coefficient
	Sig. (2-tailed)	0.405716														Sig. (2-tailed)															Sig. (2-tailed)															Sig. (2-tailed)
	N	20	20													N															N															N
Visuospatial Executive Total (MoCA)	Correlation Coefficient	-0.33141	0.287132	1											Visuospatial Executive Total (MoCA)	Correlation Coefficient														Visuospatial Executive Total (MoCA)	Correlation Coefficient														Visuospatial Executive Total (MoCA)	Correlation Coefficient
	Sig. (2-tailed)	0.153467	0.219648													Sig. (2-tailed)															Sig. (2-tailed)															Sig. (2-tailed)
	N	20	20	20												N															N															N
Attention Total (MoCA)	Correlation Coefficient	0.0128621	-0.10963	0.0836786	1										Attention Total (MoCA)	Correlation Coefficient														Attention Total (MoCA)	Correlation Coefficient														Attention Total (MoCA)	Correlation Coefficient
	Sig. (2-tailed)	0.957079	0.645444	0.725782												Sig. (2-tailed)															Sig. (2-tailed)															Sig. (2-tailed)
	N	20	20	20	20											N															N															N
Language Total (MoCA)	Correlation Coefficient	0.0728559	0.0238473	-0.0103932	.446*	1									Language Total (MoCA)	Correlation Coefficient														Language Total (MoCA)	Correlation Coefficient														Language Total (MoCA)	Correlation Coefficient
	Sig. (2-tailed)	0.760177	0.920507	0.965313	0.0486551											Sig. (2-tailed)															Sig. (2-tailed)															Sig. (2-tailed)
	N	20	20	20	20	20										N															N															N
Abstraction (MoCA)	Correlation Coefficient	-0.0580817	-0.0557207	-0.0790314	0.0308117	0.167795	1								Abstraction (MoCA)	Correlation Coefficient														Abstraction (MoCA)	Correlation Coefficient														Abstraction (MoCA)	Correlation Coefficient
	Sig. (2-tailed)	0.807828	0.815508	0.740493	0.897396	0.47949										Sig. (2-tailed)															Sig. (2-tailed)															Sig. (2-tailed)
	N	20	20	20	20	20	20									N															N															N
Delayed Recall (MoCA)	Correlation Coefficient	0.109934	0.126663	0.114201	0.0908902	0.245556	0.347359	1							Delayed Recall (MoCA)	Correlation Coefficient														Delayed Recall (MoCA)	Correlation Coefficient														Delayed Recall (MoCA)	Correlation Coefficient
	Sig. (2-tailed)	0.644522	0.594635	0.631648	0.703136	0.2967	0.13346									Sig. (2-tailed)															Sig. (2-tailed)															Sig. (2-tailed)
	N	20	20	20	20	20	20	20								N															N															N
Orientation (MoCA)	Correlation Coefficient	0.121619	0.148087	0.186171	0	0.345803	0.0914014	0.245548	1						Orientation (MoCA)	Correlation Coefficient														Orientation (MoCA)	Correlation Coefficient														Orientation (MoCA)	Correlation Coefficient
	Sig. (2-tailed)	0.609508	0.533236	0.431936	1	0.135327	0.701539	0.296716								Sig. (2-tailed)															Sig. (2-tailed)															Sig. (2-tailed)
	N	20	20	20	20	20	20	20	20							N															N															N
MoCA Total Score	Correlation Coefficient	-0.0390881	0.118752	0.344399	.590**	.726**	0.30627	.613**	0.38186	1					MoCA Total Score	Correlation Coefficient														MoCA Total Score	Correlation Coefficient														MoCA Total Score	Correlation Coefficient
	Sig. (2-tailed)	0.870035	0.618025	0.137026	0.00619449	0.000287944	0.189076	0.00408562	0.096628							Sig. (2-tailed)															Sig. (2-tailed)															Sig. (2-tailed)
	N	20	20	20	20	20	20	20	20	20						N															N															N
RAVLT I	Correlation Coefficient	-0.181627	0.191668	.543*	0.162927	0.123132	-0.20293	0.224505	0.104801	0.24892	1				RAVLT I	Correlation Coefficient														RAVLT I	Correlation Coefficient														RAVLT I	Correlation Coefficient
	Sig. (2-tailed)	0.443459	0.418217	0.0133824	0.492508	0.605029	0.390851	0.341304	0.66014	0.28992						Sig. (2-tailed)															Sig. (2-tailed)															Sig. (2-tailed)
	N	20	20	20	20	20	20	20	20	20	20					N															N															N
RAVLT II	Correlation Coefficient	0.0326597	0.0823757	0.283304	0.013613	-0.0632089	-0.42165	0.18212	-0.161529	-0.0158059	0.442253	1			RAVLT II	Correlation Coefficient														RAVLT II	Correlation Coefficient														RAVLT II	Correlation Coefficient
	Sig. (2-tailed)	0.891276	0.729897	0.226131	0.954576	0.791208	0.0640708	0.442201	0.49628	0.947268	0.050878					Sig. (2-tailed)															Sig. (2-tailed)															Sig. (2-tailed)
	N	20	20	20	20	20	20	20	20	20	20	20				N															N															N
RAVLT III	Correlation Coefficient	0.000778818	-0.0531058	0.120015	0.179649	0.0238378	-0.286219	0.314487	0.364004	0.198459	0.0169123	0.323119	1		RAVLT III	Correlation Coefficient														RAVLT III	Correlation Coefficient														RAVLT III	Correlation Coefficient
	Sig. (2-tailed)	0.9974	0.824033	0.614267	0.448521	0.920539	0.221184	0.176877	0.114624	0.401593	0.943582	0.164651				Sig. (2-tailed)															Sig. (2-tailed)															Sig. (2-tailed)
	N	20	20	20	20	20	20	20	20	20	20	20	20			N															N															N
RAVLT IV	Correlation Coefficient	-0.188134	-0.0132252	0.193974	-0.0758962	-0.0560556	-.544*	-0.0254534	0.0402887	-0.171539	0.180904	.548*	.639**	1	RAVLT IV	Correlation Coefficient														RAVLT IV	Correlation Coefficient														RAVLT IV	Correlation Coefficient
	Sig. (2-tailed)	0.427011	0.955869	0.412531	0.750468	0.814418	0.0131574	0.915171	0.866078	0.469596	0.445305	0.0123849	0.00240529			Sig. (2-tailed)															Sig. (2-tailed)															Sig. (2-tailed)
	N	20	20	20	20	20	20	20	20	20	20	20	20	20		N															N															N
**. Correlation is significant at the 0.01 level (2-tailed).															**. Correlation is significant at the 0.01 level (2-tailed).															**. Correlation is significant at the 0.01 level (2-tailed).															**. Correlation is significant at the 0.01 level (2-tailed).
*. Correlation is significant at the 0.05 level (2-tailed).															*. Correlation is significant at the 0.05 level (2-tailed).															*. Correlation is significant at the 0.05 level (2-tailed).															*. Correlation is significant at the 0.05 level (2-tailed).
		Age	Years of education	MoCA Visuospatial Executive Total	Attention Total (MoCA)	Language Total (MoCA)	Abstraction (MoCA)	Delayed Recall (MoCA)	Orientation (MoCA)	MoCA Total Score	RAVLT I	RAVLT II	RAVLT III	RAVLT IV			RAVLT V	RAVLT B	RAVLT VI	RAVLT Total I to V	RAVLT Delayed Recall	RAVLT Recognition	RAVLT Recognition Errors	RAVLT A to B	RAVLT B to A	RAVLT Commision Errors	RAVLT Repeated comissions	RAVLT Intrusions	RAVLT Repeated Intrusions			RAVLT Repetitions	RAVLT Trial V-I	RAVLT V-VI	Desing Fluency 1 (D-KEFS)	Desing Fluency 2 (D-KEFS)	Desing Fluency 3 (D-KEFS)	Desing Fluency Total (D-KEFS)	Desing Fluency Set Loss 1 (D-KEFS)	Desing Fluency Set Loss 2 (D-KEFS)	Desing Fluency Set Loss 3 (D-KEFS)	Desing Fluency Set Loss Total (D-KEFS)	Desing Fluency Repeated 1 (D-KEFS)	Desing Fluency Repeated 2 (D-KEFS)			Desing Fluency Repeated 3 (D-KEFS)	Desing Fluency Repeated Total (D-KEFS)	Desing Fluency Attempted 1 (D-KEFS)
RAVLT V	Correlation Coefficient	0.311969	0.0189223	0.0681941	-0.100818	0.00740766	-0.301321	0.202765	-0.100877	0.062019	-0.161097	0.337074	0.366668	.547*	RAVLT V	Correlation Coefficient	1													RAVLT V	Correlation Coefficient														RAVLT V	Correlation Coefficient
	Sig. (2-tailed)	0.180557	0.936889	0.775132	0.672353	0.975273	0.196692	0.391244	0.67217	0.795058	0.497448	0.146137	0.111798	0.0126163		Sig. (2-tailed)															Sig. (2-tailed)															Sig. (2-tailed)
	N	20	20	20	20	20	20	20	20	20	20	20	20	20		N	20														N															N
RAVLT B	Correlation Coefficient	-0.00746874	-0.00957285	0.188544	0.130344	0.104537	0.132055	.710**	0.122482	0.389369	.475*	0.18991	0.197656	0.147669	RAVLT B	Correlation Coefficient	0.30049	1												RAVLT B	Correlation Coefficient														RAVLT B	Correlation Coefficient
	Sig. (2-tailed)	0.97507	0.968049	0.425984	0.583879	0.660946	0.578908	0.000449192	0.606951	0.0897126	0.034408	0.42258	0.403541	0.534405		Sig. (2-tailed)	0.197989														Sig. (2-tailed)															Sig. (2-tailed)
	N	20	20	20	20	20	20	20	20	20	20	20	20	20		N	20	20													N															N
RAVLT VI	Correlation Coefficient	0.155911	0.196944	.559*	0.237826	0.24074	-0.257723	0.175055	0.141338	0.336935	0.259723	.540*	0.187743	0.360897	RAVLT VI	Correlation Coefficient	0.424536	0.157801	1											RAVLT VI	Correlation Coefficient														RAVLT VI	Correlation Coefficient
	Sig. (2-tailed)	0.511572	0.40527	0.0103221	0.312644	0.306574	0.272631	0.460399	0.552259	0.146315	0.268795	0.014087	0.42799	0.117986		Sig. (2-tailed)	0.062082	0.506402													Sig. (2-tailed)															Sig. (2-tailed)
	N	20	20	20	20	20	20	20	20	20	20	20	20	20		N	20	20	20												N															N
RAVLT Total I to V	Correlation Coefficient	-0.0753071	0.043977	0.269768	0.0221569	-0.0620778	-.499*	0.223413	0.0997648	0.0274293	0.312283	.718**	.737**	.890**	RAVLT Total I to V	Correlation Coefficient	.626**	0.373405	.466*	1										RAVLT Total I to V	Correlation Coefficient														RAVLT Total I to V	Correlation Coefficient
	Sig. (2-tailed)	0.752347	0.853938	0.250045	0.926127	0.794868	0.0251149	0.343718	0.675596	0.908612	0.180095	0.000363927	0.000211413	1.52905e-07		Sig. (2-tailed)	0.00314838	0.104872	0.0382913												Sig. (2-tailed)															Sig. (2-tailed)
	N	20	20	20	20	20	20	20	20	20	20	20	20	20		N	20	20	20	20											N															N
RAVLT Delayed Recall	Correlation Coefficient	0.139044	-0.155628	0.106719	0.173096	0.241757	-0.390336	0.185328	0.3017	0.148234	0.185832	.556*	.522*	.640**	RAVLT Delayed Recall	Correlation Coefficient	.523*	0.295274	.636**	.745**	1									RAVLT Delayed Recall	Correlation Coefficient														RAVLT Delayed Recall	Correlation Coefficient
	Sig. (2-tailed)	0.558793	0.512347	0.654287	0.465511	0.304474	0.0888494	0.434062	0.1961	0.532827	0.432791	0.0109188	0.0183266	0.00236642		Sig. (2-tailed)	0.0179388	0.206269	0.00258606	0.00016423											Sig. (2-tailed)															Sig. (2-tailed)
	N	20	20	20	20	20	20	20	20	20	20	20	20	20		N	20	20	20	20	20										N															N
RAVLT Recognition	Correlation Coefficient	-0.0064046	-0.30609	-0.0661773	0.0420449	0.0875708	0.0965673	-0.00969817	0.166299	0.190112	-.592**	-.582**	0.146163	-0.0457482	RAVLT Recognition	Correlation Coefficient	0.349419	-0.0741758	-0.0956962	-0.154854	0.000794397	1								RAVLT Recognition	Correlation Coefficient														RAVLT Recognition	Correlation Coefficient
	Sig. (2-tailed)	0.978621	0.18935	0.781626	0.860294	0.713531	0.685475	0.967631	0.483473	0.422076	0.00597096	0.00712915	0.538628	0.84812		Sig. (2-tailed)	0.131018	0.755958	0.688175	0.514473	0.997348										Sig. (2-tailed)															Sig. (2-tailed)
	N	20	20	20	20	20	20	20	20	20	20	20	20	20		N	20	20	20	20	20	20									N															N
RAVLT Recognition Errors	Correlation Coefficient	0.122939	0.251524	-0.0676469	-0.423054	-0.299343	-0.0834148	-0.165346	-0.180123	-0.235004	-0.204039	-0.292142	0.00461386	0	RAVLT Recognition Errors	Correlation Coefficient	0.203689	-0.30002	-0.243004	-0.100532	-0.417214	0.270732	1							RAVLT Recognition Errors	Correlation Coefficient														RAVLT Recognition Errors	Correlation Coefficient
	Sig. (2-tailed)	0.605601	0.284736	0.776892	0.063097	0.19979	0.726614	0.486018	0.447307	0.318591	0.388211	0.211351	0.984598	1		Sig. (2-tailed)	0.389043	0.198726	0.301908	0.673234	0.0672207	0.248291									Sig. (2-tailed)															Sig. (2-tailed)
	N	20	20	20	20	20	20	20	20	20	20	20	20	20		N	20	20	20	20	20	20	20								N															N
RAVLT A to B	Correlation Coefficient	.531*	-0.0494619	-.500*	-0.0732036	-0.118472	0.180309	-0.208453	-0.131844	-0.31718	-0.2144	-0.377239	-0.30226	-0.158536	RAVLT A to B	Correlation Coefficient	0.160045	0.0583816	-0.258377	-0.236586	-0.181805	0.0972033	0.296632	1						RAVLT A to B	Correlation Coefficient														RAVLT A to B	Correlation Coefficient
	Sig. (2-tailed)	0.0160856	0.835945	0.0247531	0.759065	0.618859	0.446828	0.377803	0.579519	0.172998	0.364033	0.101073	0.195231	0.504399		Sig. (2-tailed)	0.500298	0.806854	0.271373	0.315249	0.443003	0.683506	0.204093								Sig. (2-tailed)															Sig. (2-tailed)
	N	20	20	20	20	20	20	20	20	20	20	20	20	20		N	20	20	20	20	20	20	20	20							N															N
RAVLT B to A	Correlation Coefficient	-0.218262	-0.262166	-0.140452	-0.0712973	0.0788011	0.13992	0.0788437	-0.372705	0.00251155	-0.0502033	0.0799012	0.147836	0.242085	RAVLT B to A	Correlation Coefficient	0.154636	-0.151785	-0.313297	0.0993219	-0.189768	0.0705711	0.371401	-0.0686501	1					RAVLT B to A	Correlation Coefficient														RAVLT B to A	Correlation Coefficient
	Sig. (2-tailed)	0.355245	0.264156	0.554778	0.765168	0.741225	0.556293	0.741089	0.105577	0.991615	0.833518	0.737733	0.533938	0.303796		Sig. (2-tailed)	0.515073	0.522944	0.17861	0.676961	0.422933	0.767497	0.106899	0.773666							Sig. (2-tailed)															Sig. (2-tailed)
	N	20	20	20	20	20	20	20	20	20	20	20	20	20		N	20	20	20	20	20	20	20	20	20						N															N
RAVLT Commision Errors	Correlation Coefficient	0.0594412	0.0775814	-0.114185	-0.272849	-0.431204	0.0797098	-.572**	-0.161404	-.507*	-0.394104	-.559*	-.515*	-0.349421	RAVLT Commision Errors	Correlation Coefficient	-0.253674	-.454*	-0.377709	-.594**	-.665**	0.204392	0.35636	0.371051	-0.0773182	1				RAVLT Commision Errors	Correlation Coefficient														RAVLT Commision Errors	Correlation Coefficient
	Sig. (2-tailed)	0.803413	0.745102	0.631693	0.244466	0.057666	0.73834	0.00837872	0.496618	0.0225352	0.0855431	0.0104289	0.0202194	0.131015		Sig. (2-tailed)	0.280502	0.0442153	0.100614	0.00576113	0.0013782	0.387373	0.123021	0.107256	0.745939						Sig. (2-tailed)															Sig. (2-tailed)
	N	20	20	20	20	20	20	20	20	20	20	20	20	20		N	20	20	20	20	20	20	20	20	20	20					N															N
RAVLT Repeated comissions	Correlation Coefficient	-0.0341728	0.00526709	0.0379642	-0.138088	-0.164088	0.0770468	-0.344538	-0.42681	-0.251335	-0.359182	-0.138315	-.533*	-0.178834	RAVLT Repeated comissions	Correlation Coefficient	0.0284166	-.486*	0.145209	-0.354271	-0.33952	0.060775	0.12514	0.118641	0.110884	.512*	1			RAVLT Repeated comissions	Correlation Coefficient														RAVLT Repeated comissions	Correlation Coefficient
	Sig. (2-tailed)	0.88627	0.982417	0.873743	0.561525	0.489389	0.746803	0.136857	0.060548	0.285111	0.119871	0.560875	0.0154353	0.450616		Sig. (2-tailed)	0.905336	0.0297435	0.54131	0.12539	0.143049	0.799088	0.599108	0.618356	0.641646	0.0210287					Sig. (2-tailed)															Sig. (2-tailed)
	N	20	20	20	20	20	20	20	20	20	20	20	20	20		N	20	20	20	20	20	20	20	20	20	20	20				N															N
RAVLT Intrusions	Correlation Coefficient	0.206696	-0.085656	-0.00620405	-0.242363	-0.0100227	0.18308	0.321757	-0.157852	0.0409026	0.160302	0.0116789	0.123468	0.107024	RAVLT Intrusions	Correlation Coefficient	0.319407	0.156123	-0.186429	0.096176	-0.10729	0.0904008	.509*	0.242905	.708**	-0.149979	-0.0442737	1		RAVLT Intrusions	Correlation Coefficient														RAVLT Intrusions	Correlation Coefficient
	Sig. (2-tailed)	0.381927	0.719549	0.97929	0.303225	0.966549	0.439756	0.16654	0.506262	0.864055	0.4996	0.961025	0.604036	0.653358		Sig. (2-tailed)	0.169835	0.510991	0.431288	0.686687	0.652548	0.704665	0.0217961	0.302111	0.000474722	0.527959	0.852963				Sig. (2-tailed)															Sig. (2-tailed)
	N	20	20	20	20	20	20	20	20	20	20	20	20	20		N	20	20	20	20	20	20	20	20	20	20	20	20			N															N
RAVLT Repeated Intrusions	Correlation Coefficient	0.195219	0.00267086	-0.0257426	0	0.192607	0.0136	0.128984	-0.370207	0.0935199	0.172382	0.0934073	0.0651037	0.0485029	RAVLT Repeated Intrusions	Correlation Coefficient	0.158287	0.0309267	-0.226144	0.00863678	-0.239421	-0.0365542	0.361682	0.0897659	.663**	-0.111347	-0.109998	.697**	1	RAVLT Repeated Intrusions	Correlation Coefficient														RAVLT Repeated Intrusions	Correlation Coefficient
	Sig. (2-tailed)	0.409478	0.991084	0.914211	1	0.415896	0.954619	0.587843	0.10812	0.694936	0.467381	0.695287	0.785088	0.839085		Sig. (2-tailed)	0.505076	0.897015	0.337697	0.971172	0.309313	0.878398	0.117131	0.706651	0.00143852	0.640247	0.644328	0.00063245			Sig. (2-tailed)															Sig. (2-tailed)
	N	20	20	20	20	20	20	20	20	20	20	20	20	20		N	20	20	20	20	20	20	20	20	20	20	20	20	20		N															N
**. Correlation is significant at the 0.01 level (2-tailed).															**. Correlation is significant at the 0.01 level (2-tailed).															**. Correlation is significant at the 0.01 level (2-tailed).															**. Correlation is significant at the 0.01 level (2-tailed).
*. Correlation is significant at the 0.05 level (2-tailed).															*. Correlation is significant at the 0.05 level (2-tailed).															*. Correlation is significant at the 0.05 level (2-tailed).															*. Correlation is significant at the 0.05 level (2-tailed).
		Age	Years of education	MoCA Visuospatial Executive Total	Attention Total (MoCA)	Language Total (MoCA)	Abstraction (MoCA)	Delayed Recall (MoCA)	Orientation (MoCA)	MoCA Total Score	RAVLT I	RAVLT II	RAVLT III	RAVLT IV			RAVLT V	RAVLT B	RAVLT VI	RAVLT Total I to V	RAVLT Delayed Recall	RAVLT Recognition	RAVLT Recognition Errors	RAVLT A to B	RAVLT B to A	RAVLT Commision Errors	RAVLT Repeated comissions	RAVLT Intrusions	RAVLT Repeated Intrusions			RAVLT Repetitions	RAVLT Trial V-I	RAVLT V-VI	Desing Fluency 1 (D-KEFS)	Desing Fluency 2 (D-KEFS)	Desing Fluency 3 (D-KEFS)	Desing Fluency Total (D-KEFS)	Desing Fluency Set Loss 1 (D-KEFS)	Desing Fluency Set Loss 2 (D-KEFS)	Desing Fluency Set Loss 3 (D-KEFS)	Desing Fluency Set Loss Total (D-KEFS)	Desing Fluency Repeated 1 (D-KEFS)	Desing Fluency Repeated 2 (D-KEFS)			Desing Fluency Repeated 3 (D-KEFS)	Desing Fluency Repeated Total (D-KEFS)	Desing Fluency Attempted 1 (D-KEFS)
RAVLT Repetitions	Correlation Coefficient	0.0630976	0.0646762	0.129058	-0.213354	-0.366974	-0.113813	-0.042422	-0.389872	-0.296251	0.272662	.562*	-0.145376	0.365556	RAVLT Repetitions	Correlation Coefficient	0.349209	0.141011	0.177378	0.349138	0.0460653	-0.292183	0.16408	0.312102	0.236471	-0.00625568	0.172601	0.343387	0.207124	RAVLT Repetitions	Correlation Coefficient	1													RAVLT Repetitions	Correlation Coefficient
	Sig. (2-tailed)	0.797472	0.79251	0.598492	0.380479	0.122224	0.642695	0.863094	0.0989238	0.218121	0.258736	0.0122627	0.552627	0.123784		Sig. (2-tailed)	0.142804	0.56474	0.467548	0.142891	0.851456	0.224808	0.502076	0.193311	0.329711	0.979723	0.479812	0.150045	0.394867		Sig. (2-tailed)															Sig. (2-tailed)
	N	19	19	19	19	19	19	19	19	19	19	19	19	19		N	19	19	19	19	19	19	19	19	19	19	19	19	19		N	19														N
RAVLT V-I	Correlation Coefficient	0.264779	-0.0798963	-0.0173314	0.0135139	0.116976	-0.196672	0.0413021	-0.120265	0.102564	-.488*	0.0357564	0.226039	0.346763	RAVLT V-I	Correlation Coefficient	.859**	0.0754109	0.333342	0.313453	0.327463	.633**	0.159299	0.123855	0.11731	0.0218983	0.209599	0.0923215	0.124179	RAVLT V-I	Correlation Coefficient	0.0814057	1												RAVLT V-I	Correlation Coefficient
	Sig. (2-tailed)	0.25925	0.737749	0.942186	0.954906	0.623326	0.405932	0.862739	0.613524	0.666988	0.029148	0.881034	0.337928	0.134173		Sig. (2-tailed)	1.23775e-06	0.752015	0.150939	0.178382	0.158724	0.00276408	0.502323	0.602896	0.62233	0.926987	0.375129	0.698669	0.60194		Sig. (2-tailed)	0.740418														Sig. (2-tailed)
	N	20	20	20	20	20	20	20	20	20	20	20	20	20		N	20	20	20	20	20	20	20	20	20	20	20	20	20		N	19	20													N
RAVLT V-VI	Correlation Coefficient	0.0508095	-0.185123	-0.332819	-0.287164	-0.0577084	0.107452	0.0326044	-0.163634	-0.155823	-0.337234	-0.256985	0.135569	0.135045	RAVLT V-VI	Correlation Coefficient	0.441437	0.141214	-.559*	0.0701766	-0.139918	0.437052	0.303338	0.276689	.504*	0.111731	-0.139681	.502*	.476*	RAVLT V-VI	Correlation Coefficient	0.00860663	.460*	1											RAVLT V-VI	Correlation Coefficient
	Sig. (2-tailed)	0.831535	0.434581	0.151621	0.219596	0.809041	0.652056	0.891459	0.490608	0.511814	0.145934	0.274055	0.568755	0.570263		Sig. (2-tailed)	0.0513574	0.55261	0.0103194	0.768763	0.556298	0.0539925	0.193564	0.237624	0.0236063	0.639086	0.556974	0.0241986	0.0339262		Sig. (2-tailed)	0.972104	0.0414774													Sig. (2-tailed)
	N	20	20	20	20	20	20	20	20	20	20	20	20	20		N	20	20	20	20	20	20	20	20	20	20	20	20	20		N	19	20	20												N
Desing Fluency 1 (D-KEFS)	Correlation Coefficient	0.369325	0.260081	-0.17676	0.351127	0.42675	-0.30208	-0.08821	0.282348	0.214865	0.20561	0.173308	0.0573423	0.0513316	Desing Fluency 1 (D-KEFS)	Correlation Coefficient	0.0459992	-0.0602313	0.190716	0.160177	.446*	-0.159309	-0.211279	0.144827	-0.335196	-0.408581	-0.315905	-0.19399	-0.0616537	Desing Fluency 1 (D-KEFS)	Correlation Coefficient	-0.018312	-0.072198	-0.202606	1										Desing Fluency 1 (D-KEFS)	Correlation Coefficient
	Sig. (2-tailed)	0.109028	0.268113	0.455971	0.129017	0.0605882	0.19551	0.711525	0.22777	0.362969	0.384489	0.464958	0.810231	0.829829		Sig. (2-tailed)	0.847296	0.80085	0.420576	0.499938	0.0488008	0.502297	0.371223	0.542388	0.14854	0.0736819	0.174827	0.412492	0.796241		Sig. (2-tailed)	0.940687	0.762283	0.391623												Sig. (2-tailed)
	N	20	20	20	20	20	20	20	20	20	20	20	20	20		N	20	20	20	20	20	20	20	20	20	20	20	20	20		N	19	20	20	20											N
Desing Fluency 2 (D-KEFS)	Correlation Coefficient	0.301562	.506*	-0.0795974	0.345928	.603**	0.0452692	0.122005	0.300777	0.401992	0.237968	0.0900022	0.0708808	0.0433619	Desing Fluency 2 (D-KEFS)	Correlation Coefficient	0.0860893	0.0758286	0.151927	0.145574	0.288507	-0.254617	-0.163553	0.137716	-0.100232	-0.40239	-0.249903	0.0154644	0.0694365	Desing Fluency 2 (D-KEFS)	Correlation Coefficient	-0.115265	-0.0626193	-0.0218197	.776**	1									Desing Fluency 2 (D-KEFS)	Correlation Coefficient
	Sig. (2-tailed)	0.196316	0.0228621	0.738697	0.135176	0.00489366	0.849692	0.608363	0.19754	0.078918	0.312347	0.705912	0.766504	0.85596		Sig. (2-tailed)	0.718186	0.750684	0.522552	0.540284	0.21735	0.278656	0.490824	0.562592	0.674158	0.0785937	0.287957	0.948406	0.771139		Sig. (2-tailed)	0.638433	0.793115	0.927248	5.85628e-05											Sig. (2-tailed)
	N	20	20	20	20	20	20	20	20	20	20	20	20	20		N	20	20	20	20	20	20	20	20	20	20	20	20	20		N	19	20	20	20	20										N
Desing Fluency 3 (D-KEFS)	Correlation Coefficient	-0.0104734	0.204045	0.212184	0.294797	0.253418	0.260625	0.343817	0.120866	0.406155	.626**	0.149537	0.173376	0.0154202	Desing Fluency 3 (D-KEFS)	Correlation Coefficient	-0.0675676	.506*	-0.141036	0.185575	-0.0969978	-0.391048	-0.0386833	0.134987	0.211877	-0.337066	-.489*	0.388825	0.400558	Desing Fluency 3 (D-KEFS)	Correlation Coefficient	0.219541	-0.33679	0.149137	0.144346	.459*	1								Desing Fluency 3 (D-KEFS)	Correlation Coefficient
	Sig. (2-tailed)	0.965045	0.388196	0.369131	0.207039	0.281004	0.267077	0.137736	0.611739	0.0755789	0.00314202	0.529191	0.464779	0.948553		Sig. (2-tailed)	0.777147	0.0228575	0.553117	0.433438	0.684142	0.0882178	0.871371	0.570431	0.369839	0.146148	0.0287481	0.0902009	0.0800934		Sig. (2-tailed)	0.366484	0.1465	0.530305	0.543743	0.0418036										Sig. (2-tailed)
	N	20	20	20	20	20	20	20	20	20	20	20	20	20		N	20	20	20	20	20	20	20	20	20	20	20	20	20		N	19	20	20	20	20	20									N
Desing Fluency Total (D-KEFS)	Correlation Coefficient	0.23464	.448*	-0.0086361	0.426213	.541*	0.040761	0.175517	0.299635	.460*	0.427192	0.139855	0.0575638	0.00191138	Desing Fluency Total (D-KEFS)	Correlation Coefficient	0.00918882	0.208027	0.100389	0.163196	0.250769	-0.323473	-0.197114	0.135941	-0.112332	-0.442595	-0.368315	0.0320951	0.0929509	Desing Fluency Total (D-KEFS)	Correlation Coefficient	0.00354925	-0.192089	-0.064434	.796**	.951**	.615**	1							Desing Fluency Total (D-KEFS)	Correlation Coefficient
	Sig. (2-tailed)	0.319362	0.0477303	0.971174	0.0609481	0.013731	0.864521	0.459198	0.199332	0.0414846	0.060293	0.556479	0.809511	0.993619		Sig. (2-tailed)	0.96933	0.378801	0.673674	0.491786	0.286233	0.164163	0.404857	0.567683	0.637273	0.0506785	0.110075	0.893145	0.696707		Sig. (2-tailed)	0.988495	0.417174	0.78725	2.65026e-05	1.40516e-10	0.00392549									Sig. (2-tailed)
	N	20	20	20	20	20	20	20	20	20	20	20	20	20		N	20	20	20	20	20	20	20	20	20	20	20	20	20		N	19	20	20	20	20	20	20								N
Desing Fluency Set Loss 1 (D-KEFS)	Correlation Coefficient	0.196139	-0.270369	-0.0642035	0.106706	0.243254	0.0959534	0.254041	0.0960917	0.148609	0.200906	0.390756	0.313828	0.393529	Desing Fluency Set Loss 1 (D-KEFS)	Correlation Coefficient	0.338884	0.165852	0.302283	0.424397	0.440662	-0.19925	-0.0200968	0.172511	.456*	-0.410713	-0.0410129	.511*	0.13518	Desing Fluency Set Loss 1 (D-KEFS)	Correlation Coefficient	0.346712	0.0713611	-0.00186721	0.0220926	0.212335	0.32365	0.198764	1						Desing Fluency Set Loss 1 (D-KEFS)	Correlation Coefficient
	Sig. (2-tailed)	0.407231	0.24895	0.787994	0.654328	0.301395	0.687377	0.279782	0.686949	0.531778	0.395694	0.0884766	0.177835	0.0860423		Sig. (2-tailed)	0.143848	0.484666	0.195196	0.0621762	0.0518162	0.399682	0.93298	0.467043	0.0431462	0.0720452	0.863692	0.0214453	0.569874		Sig. (2-tailed)	0.145879	0.764964	0.993766	0.92634	0.368783	0.163919	0.400857								Sig. (2-tailed)
	N	20	20	20	20	20	20	20	20	20	20	20	20	20		N	20	20	20	20	20	20	20	20	20	20	20	20	20		N	19	20	20	20	20	20	20	20							N
Desing Fluency Set Loss 2 (D-KEFS)	Correlation Coefficient	0.329339	-0.15097	-0.340051	-0.151617	-0.00777651	-0.200921	.555*	0.201211	0.0499424	-0.0400654	0.401392	.487*	0.315749	Desing Fluency Set Loss 2 (D-KEFS)	Correlation Coefficient	0.374085	0.394111	0.104207	.488*	.515*	0	-0.0994658	-0.012601	-0.0209537	-.540*	-.447*	0.116384	0.0435478	Desing Fluency Set Loss 2 (D-KEFS)	Correlation Coefficient	0.116822	0.199235	0.101656	0.215883	-0.0191645	-0.0808626	0.0152734	0.238783	1					Desing Fluency Set Loss 2 (D-KEFS)	Correlation Coefficient
	Sig. (2-tailed)	0.156211	0.525204	0.142385	0.523409	0.974043	0.395658	0.0110107	0.394963	0.834372	0.866813	0.0794082	0.0294036	0.175052		Sig. (2-tailed)	0.104191	0.0855378	0.661954	0.028971	0.0200899	1	0.676517	0.95795	0.930128	0.0139992	0.0483991	0.625099	0.855349		Sig. (2-tailed)	0.633875	0.399717	0.669778	0.360643	0.936082	0.734686	0.949042	0.310642							Sig. (2-tailed)
	N	20	20	20	20	20	20	20	20	20	20	20	20	20		N	20	20	20	20	20	20	20	20	20	20	20	20	20		N	19	20	20	20	20	20	20	20	20						N
Desing Fluency Set Loss 3 (D-KEFS)	Correlation Coefficient	0.338399	0.308547	-0.0392807	-0.109001	-0.0804724	-0.178989	-.540*	-0.0208216	-0.287029	-0.326707	-0.160555	-.451*	-0.155402	Desing Fluency Set Loss 3 (D-KEFS)	Correlation Coefficient	0.14766	-.499*	0.171738	-0.24707	0.0326239	0.164474	0.0498808	0.2408	-0.365145	.447*	.495*	-0.290829	-0.278269	Desing Fluency Set Loss 3 (D-KEFS)	Correlation Coefficient	0.00783943	0.283882	-0.0558341	0.381374	0.2475	-.489*	0.128022	-0.30792	-0.318404	1				Desing Fluency Set Loss 3 (D-KEFS)	Correlation Coefficient
	Sig. (2-tailed)	0.14446	0.185641	0.8694	0.647349	0.735922	0.450219	0.0139935	0.930568	0.219822	0.159745	0.498915	0.0458378	0.51297		Sig. (2-tailed)	0.534431	0.0250757	0.469073	0.293637	0.891395	0.488353	0.834574	0.306449	0.113407	0.0481735	0.0264864	0.213505	0.234844		Sig. (2-tailed)	0.97459	0.225144	0.815139	0.0970887	0.29277	0.0285494	0.590655	0.186582	0.171255						Sig. (2-tailed)
	N	20	20	20	20	20	20	20	20	20	20	20	20	20		N	20	20	20	20	20	20	20	20	20	20	20	20	20		N	19	20	20	20	20	20	20	20	20	20	20				N
Desing Fluency Set Loss Total (D-KEFS)	Correlation Coefficient	.578**	0.0947948	-0.154034	-0.161157	0.0665669	-0.197914	-0.00721755	0.206271	-0.0846743	-0.143756	0.346994	0.0233802	0.222241	Desing Fluency Set Loss Total (D-KEFS)	Correlation Coefficient	.536*	-0.104806	.472*	0.30302	.601**	0.0264774	-0.00509836	0.260942	-0.182586	-0.199654	0.108287	0.0556782	-0.212054	Desing Fluency Set Loss Total (D-KEFS)	Correlation Coefficient	0.302884	0.375498	-0.0817664	.523*	0.343814	-0.281057	0.265395	0.389779	0.410059	.556*	1			Desing Fluency Set Loss Total (D-KEFS)	Correlation Coefficient
	Sig. (2-tailed)	0.00766195	0.690973	0.516731	0.497286	0.78037	0.402914	0.975908	0.382929	0.722642	0.545409	0.133897	0.92206	0.346323		Sig. (2-tailed)	0.0149153	0.660125	0.0356126	0.194054	0.00510086	0.911771	0.98298	0.266474	0.441014	0.398708	0.649516	0.815647	0.369431		Sig. (2-tailed)	0.207499	0.102786	0.731824	0.0180118	0.137739	0.229992	0.258103	0.0893463	0.0725439	0.0109586					Sig. (2-tailed)
	N	20	20	20	20	20	20	20	20	20	20	20	20	20		N	20	20	20	20	20	20	20	20	20	20	20	20	20		N	19	20	20	20	20	20	20	20	20	20	20				N
Desing Fluency Repeated 1 (D-KEFS)	Correlation Coefficient	-0.0697721	-0.15806	0.110946	-0.267346	-0.087116	0.214015	-0.235875	0.231725	-0.0538965	-0.177855	-.634**	-0.371519	-0.395079	Desing Fluency Repeated 1 (D-KEFS)	Correlation Coefficient	-0.220456	-0.33663	-0.0905133	-.530*	-0.280155	.469*	0.395719	0.102024	-0.0438754	.475*	0.322782	0.116433	-0.198328	Desing Fluency Repeated 1 (D-KEFS)	Correlation Coefficient	-0.316474	-0.0625773	-0.0843247	-0.227635	-0.302572	-0.389435	-0.325409	-0.126921	-0.354355	0.301687	0.0330242	1		Desing Fluency Repeated 1 (D-KEFS)	Correlation Coefficient
	Sig. (2-tailed)	0.770061	0.505697	0.64146	0.254487	0.714959	0.364917	0.316748	0.325584	0.821454	0.453142	0.00266143	0.106779	0.0847031		Sig. (2-tailed)	0.35031	0.146703	0.704313	0.0161638	0.231556	0.036857	0.0841546	0.668646	0.854272	0.0343829	0.165117	0.624951	0.40191		Sig. (2-tailed)	0.186814	0.793251	0.723744	0.334435	0.194747	0.0896538	0.161508	0.593878	0.125294	0.196121	0.890069				Sig. (2-tailed)
	N	20	20	20	20	20	20	20	20	20	20	20	20	20		N	20	20	20	20	20	20	20	20	20	20	20	20	20		N	19	20	20	20	20	20	20	20	20	20	20	20			N
Desing Fluency Repeated 2 (D-KEFS)	Correlation Coefficient	0.228827	-0.0213583	0.179007	0.0525469	-0.139222	0.0224704	-0.352539	-0.16562	-0.0766832	0.170252	-0.0563892	-0.391758	-0.316554	Desing Fluency Repeated 2 (D-KEFS)	Correlation Coefficient	0.0404736	-0.259761	0.109602	-0.208769	-0.0806979	-0.0613251	0.204681	0.284802	-0.0409626	0.150784	0.348141	0.236833	0.0380853	Desing Fluency Repeated 2 (D-KEFS)	Correlation Coefficient	0.153	-0.0867277	-0.0997659	0.237195	0.164846	0.0728985	0.218043	0.128512	-0.407602	.490*	0.332254	0.425914	1	Desing Fluency Repeated 2 (D-KEFS)	Correlation Coefficient
	Sig. (2-tailed)	0.331841	0.928783	0.450171	0.825858	0.558285	0.925084	0.127379	0.485285	0.747961	0.472985	0.813332	0.087591	0.173895		Sig. (2-tailed)	0.865468	0.268724	0.645529	0.377064	0.735207	0.797305	0.386689	0.22358	0.863857	0.525721	0.13253	0.314729	0.873344		Sig. (2-tailed)	0.531751	0.716179	0.675592	0.313969	0.487358	0.760041	0.355742	0.589223	0.0744432	0.0283797	0.15236	0.0611491			Sig. (2-tailed)
	N	20	20	20	20	20	20	20	20	20	20	20	20	20		N	20	20	20	20	20	20	20	20	20	20	20	20	20		N	19	20	20	20	20	20	20	20	20	20	20	20	20		N
**. Correlation is significant at the 0.01 level (2-tailed).															**. Correlation is significant at the 0.01 level (2-tailed).															**. Correlation is significant at the 0.01 level (2-tailed).															**. Correlation is significant at the 0.01 level (2-tailed).
*. Correlation is significant at the 0.05 level (2-tailed).															*. Correlation is significant at the 0.05 level (2-tailed).															*. Correlation is significant at the 0.05 level (2-tailed).															*. Correlation is significant at the 0.05 level (2-tailed).
		Age	Years of education	MoCA Visuospatial Executive Total	Attention Total (MoCA)	Language Total (MoCA)	Abstraction (MoCA)	Delayed Recall (MoCA)	Orientation (MoCA)	MoCA Total Score	RAVLT I	RAVLT II	RAVLT III	RAVLT IV			RAVLT V	RAVLT B	RAVLT VI	RAVLT Total I to V	RAVLT Delayed Recall	RAVLT Recognition	RAVLT Recognition Errors	RAVLT A to B	RAVLT B to A	RAVLT Commision Errors	RAVLT Repeated comissions	RAVLT Intrusions	RAVLT Repeated Intrusions			RAVLT Repetitions	RAVLT Trial V-I	RAVLT V-VI	Desing Fluency 1 (D-KEFS)	Desing Fluency 2 (D-KEFS)	Desing Fluency 3 (D-KEFS)	Desing Fluency Total (D-KEFS)	Desing Fluency Set Loss 1 (D-KEFS)	Desing Fluency Set Loss 2 (D-KEFS)	Desing Fluency Set Loss 3 (D-KEFS)	Desing Fluency Set Loss Total (D-KEFS)	Desing Fluency Repeated 1 (D-KEFS)	Desing Fluency Repeated 2 (D-KEFS)			Desing Fluency Repeated 3 (D-KEFS)	Desing Fluency Repeated Total (D-KEFS)	Desing Fluency Attempted 1 (D-KEFS)
Desing Fluency Repeated 3 (D-KEFS)	Correlation Coefficient	-0.191819	0.261824	0.145004	0.232158	-0.0755725	0.301134	-0.143916	-0.368939	0.0901653	0.0377114	-0.0863373	-0.257996	-0.355375	Desing Fluency Repeated 3 (D-KEFS)	Correlation Coefficient	-0.388453	-0.336278	-0.0783169	-0.339411	-0.370338	-0.12143	0.23195	-0.19203	0.176735	0.0999418	0.0614121	-0.0110652	0.221581	Desing Fluency Repeated 3 (D-KEFS)	Correlation Coefficient	-0.0209378	-0.291785	-0.220807	0.0080111	0.0618464	0.058837	0.0984851	-0.269435	-0.404331	0.0914658	-0.244362	0.140778	0.252996	Desing Fluency Repeated 3 (D-KEFS)	Correlation Coefficient	1
	Sig. (2-tailed)	0.417844	0.264803	0.541889	0.324656	0.7515	0.196983	0.544956	0.109427	0.705402	0.874578	0.717406	0.272105	0.124134		Sig. (2-tailed)	0.0905365	0.147153	0.742763	0.143186	0.107985	0.610066	0.325102	0.417321	0.456037	0.675051	0.797023	0.963071	0.347794		Sig. (2-tailed)	0.932199	0.211935	0.349524	0.97326	0.795617	0.805375	0.679544	0.250652	0.0770285	0.701338	0.29913	0.553851	0.281834		Sig. (2-tailed)
	N	20	20	20	20	20	20	20	20	20	20	20	20	20		N	20	20	20	20	20	20	20	20	20	20	20	20	20		N	19	20	20	20	20	20	20	20	20	20	20	20	20		N	20
Desing Fluency Repeated Total (D-KEFS)	Correlation Coefficient	0.00392471	-0.0238943	0.180236	-0.107505	-0.21544	0.148659	-0.350637	-0.101907	-0.115186	0.0413955	-0.395248	-.492*	-.459*	Desing Fluency Repeated Total (D-KEFS)	Correlation Coefficient	-0.232043	-0.394467	-0.0453499	-.489*	-0.331026	0.146507	0.42355	0.143809	0.0191024	0.407834	0.39015	0.199976	-0.0314293	Desing Fluency Repeated Total (D-KEFS)	Correlation Coefficient	-0.0859263	-0.203366	-0.172674	-0.0632601	-0.132393	-0.18215	-0.100562	-0.0837253	-.506*	0.405574	0.075884	.823**	.793**	Desing Fluency Repeated Total (D-KEFS)	Correlation Coefficient	.456*	1
	Sig. (2-tailed)	0.986898	0.920351	0.447016	0.651894	0.361656	0.531639	0.129589	0.669005	0.628687	0.862431	0.0845579	0.0276351	0.0417361		Sig. (2-tailed)	0.324902	0.0852299	0.849427	0.0286292	0.153974	0.537661	0.0627563	0.545259	0.936289	0.0742627	0.0890147	0.397932	0.89535		Sig. (2-tailed)	0.726516	0.389813	0.466616	0.791043	0.577926	0.442124	0.673142	0.725634	0.0226807	0.0760383	0.750507	8.30856e-06	3.00627e-05		Sig. (2-tailed)	0.0431856
	N	20	20	20	20	20	20	20	20	20	20	20	20	20		N	20	20	20	20	20	20	20	20	20	20	20	20	20		N	19	20	20	20	20	20	20	20	20	20	20	20	20		N	20	20
Desing Fluency Attempted 1 (D-KEFS)	Correlation Coefficient	.505*	0.277393	-0.139493	-0.0978142	0.21118	-0.102726	-0.109531	0.380984	0.0601074	0.0303449	-0.207313	-0.180669	-0.216042	Desing Fluency Attempted 1 (D-KEFS)	Correlation Coefficient	0.041123	-0.261706	0.106926	-0.17332	0.157855	0.0855323	0.278689	0.313941	-0.242644	-0.0226753	0.00855831	0.143046	-0.079201	Desing Fluency Attempted 1 (D-KEFS)	Correlation Coefficient	-0.112444	-0.0607102	-0.142217	.663**	.511*	-0.0993871	.476*	0.0695579	0.0651595	.552*	.627**	.460*	.554*	Desing Fluency Attempted 1 (D-KEFS)	Correlation Coefficient	0.0187413	.516*	1
	Sig. (2-tailed)	0.023127	0.236383	0.557512	0.681617	0.371453	0.666491	0.645741	0.0974595	0.801252	0.898943	0.380477	0.445907	0.360282		Sig. (2-tailed)	0.863329	0.265026	0.653658	0.464925	0.506255	0.719939	0.23411	0.177671	0.302647	0.924403	0.971434	0.547417	0.739955		Sig. (2-tailed)	0.646724	0.799298	0.549762	0.00142653	0.0213936	0.67676	0.0340285	0.770749	0.784908	0.0115993	0.00310611	0.0413365	0.0111752		Sig. (2-tailed)	0.937491	0.0197562
	N	20	20	20	20	20	20	20	20	20	20	20	20	20		N	20	20	20	20	20	20	20	20	20	20	20	20	20		N	19	20	20	20	20	20	20	20	20	20	20	20	20		N	20	20	20
Desing Fluency Attempted 2 (D-KEFS)	Correlation Coefficient	0.426462	0.418423	-0.0581857	0.258655	.462*	-0.0156343	0.0626131	0.30009	0.325061	0.252562	0.112821	0.0230605	0.00574286	Desing Fluency Attempted 2 (D-KEFS)	Correlation Coefficient	0.189807	0.0232786	0.216817	0.154722	0.333338	-0.205046	-0.019399	0.258097	-0.119586	-0.368878	-0.169921	0.138004	0.0319328	Desing Fluency Attempted 2 (D-KEFS)	Correlation Coefficient	0.0124444	-0.0331429	-0.0555908	.813**	.925**	0.394343	.906**	0.317774	0.0229449	0.359322	.554*	-0.111304	.453*	Desing Fluency Attempted 2 (D-KEFS)	Correlation Coefficient	0.0303851	0.115822	.723**
	Sig. (2-tailed)	0.060781	0.0663509	0.80749	0.270839	0.0404831	0.947839	0.793135	0.198616	0.161983	0.282687	0.635798	0.923122	0.980829		Sig. (2-tailed)	0.422834	0.922397	0.35852	0.514837	0.150944	0.385824	0.935302	0.271912	0.615541	0.10949	0.473858	0.561765	0.893683		Sig. (2-tailed)	0.959674	0.889677	0.815931	1.34118e-05	5.71301e-09	0.0853367	3.90711e-08	0.17215	0.923506	0.119717	0.011201	0.640378	0.0447343		Sig. (2-tailed)	0.898809	0.626782	0.000320114
	N	20	20	20	20	20	20	20	20	20	20	20	20	20		N	20	20	20	20	20	20	20	20	20	20	20	20	20		N	19	20	20	20	20	20	20	20	20	20	20	20	20		N	20	20	20
Desing Fluency Attempted 3 (D-KEFS)	Correlation Coefficient	0.234126	0.387064	0.0707647	0.422821	0.262709	0.34342	0.0955626	-0.0404606	0.364627	0.363352	-0.071789	-0.217256	-0.357727	Desing Fluency Attempted 3 (D-KEFS)	Correlation Coefficient	-0.160528	0.145161	-0.116803	-0.191353	-0.201395	-0.25209	0.00884667	0.274082	0.00547754	-0.119814	-0.218021	0.191125	0.363409	Desing Fluency Attempted 3 (D-KEFS)	Correlation Coefficient	0.102417	-0.259256	0.0322347	.481*	.645**	.668**	.758**	-0.0295483	-0.243623	0.116048	-0.0154607	-0.14656	0.436473	Desing Fluency Attempted 3 (D-KEFS)	Correlation Coefficient	.514*	0.221314	0.316775
	Sig. (2-tailed)	0.320455	0.0917957	0.766876	0.0632578	0.263132	0.13822	0.688589	0.865511	0.113958	0.115324	0.763593	0.357523	0.121488		Sig. (2-tailed)	0.498988	0.541446	0.623845	0.418997	0.394521	0.283619	0.970472	0.242254	0.981715	0.614864	0.35579	0.419561	0.115263		Sig. (2-tailed)	0.676519	0.269688	0.892683	0.0317894	0.00213073	0.00128047	0.000107164	0.901583	0.300639	0.626104	0.948418	0.537513	0.0543484		Sig. (2-tailed)	0.0203413	0.348389	0.173578
	N	20	20	20	20	20	20	20	20	20	20	20	20	20		N	20	20	20	20	20	20	20	20	20	20	20	20	20		N	19	20	20	20	20	20	20	20	20	20	20	20	20		N	20	20	20
Desing Fluency Attempted Total (D-KEFS)	Correlation Coefficient	0.427091	.460*	-0.0548739	0.287931	0.415109	0.102181	0.0779325	0.279236	0.339309	0.250209	-0.020277	-0.09886	-0.180925	Desing Fluency Attempted Total (D-KEFS)	Correlation Coefficient	0.0183498	0.00193401	0.13467	-0.0291115	0.192842	-0.18158	-0.0091013	0.273137	-0.192338	-0.287481	-0.172812	0.0987033	0.0566575	Desing Fluency Attempted Total (D-KEFS)	Correlation Coefficient	-0.0336583	-0.145843	-0.118209	.819**	.882**	0.366812	.892**	0.132915	-0.0152503	0.392953	.467*	-0.00957986	.482*	Desing Fluency Attempted Total (D-KEFS)	Correlation Coefficient	0.21811	0.235576	.766**
	Sig. (2-tailed)	0.0603606	0.0411857	0.818267	0.218312	0.0687551	0.668163	0.743985	0.233155	0.143314	0.287348	0.93238	0.678386	0.445252		Sig. (2-tailed)	0.938795	0.993543	0.571346	0.903031	0.415316	0.443578	0.969622	0.243947	0.416561	0.219064	0.466255	0.67887	0.812459		Sig. (2-tailed)	0.891196	0.539527	0.619646	1.02687e-05	2.67929e-07	0.111646	1.26228e-07	0.576414	0.949119	0.0865439	0.0378714	0.968026	0.031346		Sig. (2-tailed)	0.355589	0.317379	8.24409e-05
	N	20	20	20	20	20	20	20	20	20	20	20	20	20		N	20	20	20	20	20	20	20	20	20	20	20	20	20		N	19	20	20	20	20	20	20	20	20	20	20	20	20		N	20	20	20
Desing Fluency % Design Accuracy (D-KEFS)	Correlation Coefficient	-0.15449	0.189513	0.0172136	0.356867	0.356621	-0.0881599	0.249611	0.199078	0.318524	0.294135	0.292889	0.416877	0.364597	Desing Fluency % Design Accuracy (D-KEFS)	Correlation Coefficient	0.0434987	0.428927	-0.0549883	0.430567	0.182589	-0.285027	-0.405002	-0.115948	0.00207317	-0.394923	-.495*	-0.16974	0.0834796	Desing Fluency % Design Accuracy (D-KEFS)	Correlation Coefficient	0.0729133	-0.0515554	0.140036	0.244872	0.438009	.607**	.494*	0.0854145	0.159826	-0.404813	-0.255131	-.786**	-.531*	Desing Fluency % Design Accuracy (D-KEFS)	Correlation Coefficient	-0.279567	-.808**	-0.397811
	Sig. (2-tailed)	0.515474	0.423566	0.942578	0.122451	0.122727	0.711682	0.288539	0.400096	0.171084	0.208108	0.210131	0.0674642	0.113991		Sig. (2-tailed)	0.855511	0.0591461	0.817894	0.0580769	0.441007	0.223199	0.076493	0.626405	0.993079	0.0848373	0.0265061	0.474338	0.72641		Sig. (2-tailed)	0.766742	0.829097	0.555963	0.298091	0.0534088	0.0045796	0.0269222	0.72031	0.50089	0.0766433	0.277653	4.04108e-05	0.0159206		Sig. (2-tailed)	0.232578	1.61635e-05	0.0823806
	N	20	20	20	20	20	20	20	20	20	20	20	20	20		N	20	20	20	20	20	20	20	20	20	20	20	20	20		N	19	20	20	20	20	20	20	20	20	20	20	20	20		N	20	20	20
SDMT Written Score	Correlation Coefficient	0.273387	0.417629	0.264479	0.0562261	0.387798	-0.174252	0.153713	0.199681	0.218075	0.295025	0.399488	0.131196	0.410027	SDMT Written Score	Correlation Coefficient	.482*	0.307857	.671**	.470*	.636**	-0.177054	-0.169325	0.0708629	-0.279476	-.445*	-0.174713	-0.00299441	-0.0966972	SDMT Written Score	Correlation Coefficient	0.246237	0.26426	-0.1618	.457*	.598**	0.182659	.498*	0.324463	0.0839719	0.220398	.518*	-0.293317	0.023956	SDMT Written Score	Correlation Coefficient	-0.187564	-0.244736	0.267785
	Sig. (2-tailed)	0.243499	0.0669206	0.259812	0.813863	0.0911286	0.46249	0.517615	0.398642	0.355668	0.206671	0.080978	0.581401	0.0725685		Sig. (2-tailed)	0.0314503	0.186678	0.00118896	0.0364756	0.0025943	0.455211	0.475435	0.766561	0.232736	0.0490111	0.46129	0.990003	0.685073		Sig. (2-tailed)	0.309528	0.260219	0.495547	0.0428974	0.00539539	0.440827	0.0254739	0.162801	0.724856	0.350439	0.0192875	0.209435	0.920146		Sig. (2-tailed)	0.428438	0.298367	0.253679
	N	20	20	20	20	20	20	20	20	20	20	20	20	20		N	20	20	20	20	20	20	20	20	20	20	20	20	20		N	19	20	20	20	20	20	20	20	20	20	20	20	20		N	20	20	20
SDMT Oral Score	Correlation Coefficient	-0.190862	0.402953	0.436681	0.270248	0.183427	-.494*	-0.0477804	0.179849	0.221675	0.393134	0.307414	0.43266	.541*	SDMT Oral Score	Correlation Coefficient	0.145928	0.0240272	.452*	.520*	0.377633	-0.102209	0.0721885	-0.233608	-0.14692	-0.399865	-0.24521	-0.102315	-0.0794707	SDMT Oral Score	Correlation Coefficient	0.161935	-0.0254948	-0.341708	0.425745	0.373813	0.204213	0.376564	0.0547263	-0.0534772	-0.0411089	0.0415081	-0.261546	-0.0892152	SDMT Oral Score	Correlation Coefficient	0.0214788	-0.193848	0.121051
	Sig. (2-tailed)	0.420213	0.078138	0.05422	0.249169	0.438876	0.0269628	0.841453	0.448008	0.347584	0.0863855	0.187345	0.0567338	0.0138249		Sig. (2-tailed)	0.539289	0.919909	0.0452502	0.018642	0.100688	0.668079	0.762313	0.321558	0.536505	0.0806655	0.297403	0.667753	0.739099		Sig. (2-tailed)	0.50776	0.915034	0.140326	0.0612625	0.104464	0.387798	0.101734	0.818748	0.822821	0.863375	0.862061	0.265329	0.708375		Sig. (2-tailed)	0.928382	0.41284	0.611189
	N	20	20	20	20	20	20	20	20	20	20	20	20	20		N	20	20	20	20	20	20	20	20	20	20	20	20	20		N	19	20	20	20	20	20	20	20	20	20	20	20	20		N	20	20	20
SDMT Speed and Accuracy Index	Correlation Coefficient	-0.140827	0.0422819	0.136236	-0.155748	0.197855	-0.0704617	0.34665	0.380693	0.174064	-0.0694208	0.221375	0.246354	0.350465	SDMT Speed and Accuracy Index	Correlation Coefficient	0.216211	0.185347	0.299778	0.308776	0.348012	0.0700355	-0.358476	-0.27062	-0.130619	-0.291482	0.0850902	-0.120616	-0.387572	SDMT Speed and Accuracy Index	Correlation Coefficient	0.0765466	0.16673	-0.0969455	-0.0287914	0.0335878	-0.152226	-0.0566543	0.179249	0.271929	-0.0832298	0.193567	-0.216531	-.461*	SDMT Speed and Accuracy Index	Correlation Coefficient	-.634**	-.537*	-0.138168
	Sig. (2-tailed)	0.55371	0.859514	0.566836	0.51202	0.403058	0.767848	0.134309	0.0977366	0.462983	0.771189	0.348254	0.295083	0.12979		Sig. (2-tailed)	0.359897	0.434015	0.199106	0.185298	0.132683	0.769215	0.120654	0.248494	0.583079	0.212432	0.721331	0.612481	0.0913336		Sig. (2-tailed)	0.755448	0.482323	0.684304	0.904093	0.888205	0.521723	0.812469	0.449549	0.246123	0.727199	0.413532	0.359169	0.0409459		Sig. (2-tailed)	0.0026882	0.0147298	0.561296
	N	20	20	20	20	20	20	20	20	20	20	20	20	20		N	20	20	20	20	20	20	20	20	20	20	20	20	20		N	19	20	20	20	20	20	20	20	20	20	20	20	20		N	20	20	20
HVOT Total	Correlation Coefficient	-0.208937	-0.0551843	0.0901499	.656**	.647**	0.137685	0.281875	-0.0398908	.688**	0.181103	0.265896	0.0823833	-0.0251921	HVOT Total	Correlation Coefficient	0.0588724	0.283139	0.316397	0.153119	0.251914	-0.145736	-.490*	-0.343087	0.046942	-.513*	-0.133653	-0.268764	-0.0329153	HVOT Total	Correlation Coefficient	-0.192207	0.0964691	-0.172081	0.19642	0.395902	0.314901	0.417487	0.218491	-0.0457509	-0.251711	-0.109437	-0.415127	-0.121998	HVOT Total	Correlation Coefficient	0.116512	-0.314359	-0.263682
	Sig. (2-tailed)	0.376673	0.817256	0.70545	0.00169408	0.00205784	0.562679	0.228582	0.867389	0.000804154	0.444795	0.257171	0.729873	0.916039		Sig. (2-tailed)	0.80526	0.226413	0.17412	0.519254	0.283965	0.539827	0.0284528	0.138628	0.844202	0.0205969	0.574282	0.251881	0.89043		Sig. (2-tailed)	0.430507	0.685779	0.468172	0.406546	0.0839981	0.176277	0.0670231	0.354729	0.848111	0.284368	0.646028	0.0687419	0.608385		Sig. (2-tailed)	0.624715	0.177063	0.261304
	N	20	20	20	20	20	20	20	20	20	20	20	20	20		N	20	20	20	20	20	20	20	20	20	20	20	20	20		N	19	20	20	20	20	20	20	20	20	20	20	20	20		N	20	20	20
Spatial Addition (WMS-IV)	Correlation Coefficient	-0.239153	-0.321879	-0.0356004	0.372803	0.168426	0.364419	0.216383	-0.221417	0.146042	0.288582	0.328959	-0.150814	0.00539291	Spatial Addition (WMS-IV)	Correlation Coefficient	-0.165124	0.40285	0.0486489	0.0877561	0.161923	-.450*	-.746**	-0.0382379	0.0846856	-0.306328	-0.00773207	-0.121603	-0.0740597	Spatial Addition (WMS-IV)	Correlation Coefficient	0.211895	-0.236491	-0.106388	-0.0570769	0.104679	0.354391	0.187935	0.327075	-0.0153905	-0.298619	-0.136082	-.468*	-0.0870941	Spatial Addition (WMS-IV)	Correlation Coefficient	-0.0244573	-0.326993	-.482*
	Sig. (2-tailed)	0.309871	0.16637	0.88155	0.105479	0.477815	0.11418	0.359506	0.348159	0.538969	0.217225	0.156717	0.525639	0.981997		Sig. (2-tailed)	0.486612	0.0782209	0.838607	0.712949	0.495215	0.0467275	0.000157627	0.87284	0.722606	0.188989	0.974191	0.609554	0.756329		Sig. (2-tailed)	0.383823	0.315449	0.655295	0.811095	0.660514	0.125253	0.427508	0.159246	0.948652	0.200934	0.56728	0.0373939	0.715028		Sig. (2-tailed)	0.91848	0.159357	0.031396
	N	20	20	20	20	20	20	20	20	20	20	20	20	20		N	20	20	20	20	20	20	20	20	20	20	20	20	20		N	19	20	20	20	20	20	20	20	20	20	20	20	20		N	20	20	20
Visual Reproduction Immediate Recall (WMS-IV)	Correlation Coefficient	-0.107243	0.0895697	0.335839	0.245591	0.235059	0.123079	0.412334	0.180951	.467*	-0.0152132	0.438878	.459*	0.10581	Visual Reproduction Immediate Recall (WMS-IV)	Correlation Coefficient	0.106359	0.0830505	0.263018	0.290405	0.217826	-0.0643215	-0.414377	-.686**	0.102176	-.452*	-0.174629	-0.0835595	0.0250207	Visual Reproduction Immediate Recall (WMS-IV)	Correlation Coefficient	-0.154674	0.117152	-0.032036	-0.0797384	0.112601	0.15506	0.073256	0.0936046	0.115296	-0.250551	-0.0768271	-.465*	-0.304083	Visual Reproduction Immediate Recall (WMS-IV)	Correlation Coefficient	0.0291271	-.465*	-0.395252
	Sig. (2-tailed)	0.652691	0.707265	0.147715	0.29663	0.318475	0.605187	0.0708183	0.445186	0.0379955	0.949243	0.0528832	0.0416465	0.657058		Sig. (2-tailed)	0.655384	0.727765	0.26255	0.214204	0.356233	0.787613	0.0692947	0.000835008	0.668181	0.0453997	0.461508	0.726158	0.916608		Sig. (2-tailed)	0.527217	0.622801	0.893341	0.738249	0.636463	0.513908	0.758898	0.694673	0.628359	0.286667	0.747502	0.0387769	0.192417		Sig. (2-tailed)	0.90298	0.0387443	0.0845543
	N	20	20	20	20	20	20	20	20	20	20	20	20	20		N	20	20	20	20	20	20	20	20	20	20	20	20	20		N	19	20	20	20	20	20	20	20	20	20	20	20	20		N	20	20	20
**. Correlation is significant at the 0.01 level (2-tailed).															**. Correlation is significant at the 0.01 level (2-tailed).															**. Correlation is significant at the 0.01 level (2-tailed).															**. Correlation is significant at the 0.01 level (2-tailed).
*. Correlation is significant at the 0.05 level (2-tailed).															*. Correlation is significant at the 0.05 level (2-tailed).															*. Correlation is significant at the 0.05 level (2-tailed).															*. Correlation is significant at the 0.05 level (2-tailed).
		Age	Years of education	MoCA Visuospatial Executive Total	Attention Total (MoCA)	Language Total (MoCA)	Abstraction (MoCA)	Delayed Recall (MoCA)	Orientation (MoCA)	MoCA Total Score	RAVLT I	RAVLT II	RAVLT III	RAVLT IV			RAVLT V	RAVLT B	RAVLT VI	RAVLT Total I to V	RAVLT Delayed Recall	RAVLT Recognition	RAVLT Recognition Errors	RAVLT A to B	RAVLT B to A	RAVLT Commision Errors	RAVLT Repeated comissions	RAVLT Intrusions	RAVLT Repeated Intrusions			RAVLT Repetitions	RAVLT Trial V-I	RAVLT V-VI	Desing Fluency 1 (D-KEFS)	Desing Fluency 2 (D-KEFS)	Desing Fluency 3 (D-KEFS)	Desing Fluency Total (D-KEFS)	Desing Fluency Set Loss 1 (D-KEFS)	Desing Fluency Set Loss 2 (D-KEFS)	Desing Fluency Set Loss 3 (D-KEFS)	Desing Fluency Set Loss Total (D-KEFS)	Desing Fluency Repeated 1 (D-KEFS)	Desing Fluency Repeated 2 (D-KEFS)			Desing Fluency Repeated 3 (D-KEFS)	Desing Fluency Repeated Total (D-KEFS)	Desing Fluency Attempted 1 (D-KEFS)
Visual Reproduction Delayed Recall (WMS-IV)	Correlation Coefficient	-0.151688	-0.0751965	0.165436	-0.166936	0.254869	-0.193191	.452*	0.380839	0.294299	0.0035921	0.264521	.538*	0.348297	Visual Reproduction Delayed Recall (WMS-IV)	Correlation Coefficient	0.184022	0.15743	0.0569027	0.365125	0.244352	0.16427	-0.176067	-.586**	0.200804	-0.403005	-0.251091	0.101768	0.172983	Visual Reproduction Delayed Recall (WMS-IV)	Correlation Coefficient	-0.194123	0.197328	0.19786	-0.109065	-0.112257	-0.0456469	-0.14188	0.0182977	.487*	-0.383003	-0.0793416	-0.240682	-.577**	Visual Reproduction Delayed Recall (WMS-IV)	Correlation Coefficient	-.447*	-.555*	-0.23635
	Sig. (2-tailed)	0.523212	0.7527	0.485777	0.481775	0.278165	0.414456	0.0454212	0.0975981	0.207843	0.988008	0.259733	0.0144213	0.132344		Sig. (2-tailed)	0.437365	0.507415	0.811661	0.113428	0.29915	0.4889	0.457768	0.00659909	0.395939	0.0780954	0.285596	0.669432	0.465808		Sig. (2-tailed)	0.425836	0.404336	0.403045	0.647156	0.637501	0.848452	0.55072	0.938968	0.0295813	0.0955513	0.739509	0.306695	0.0077137		Sig. (2-tailed)	0.0480011	0.0110861	0.315747
	N	20	20	20	20	20	20	20	20	20	20	20	20	20		N	20	20	20	20	20	20	20	20	20	20	20	20	20		N	19	20	20	20	20	20	20	20	20	20	20	20	20		N	20	20	20
Visual Reproduction Recognition (WMS-IV)	Correlation Coefficient	-0.200961	0.121147	0.394053	0.438281	0.240499	0.211858	0.160622	0.205032	.539*	.469*	-0.00629252	-0.306449	-0.366083	Visual Reproduction Recognition (WMS-IV)	Correlation Coefficient	-0.333246	0.231811	0.149054	-0.205981	-0.086189	-0.0991997	-0.307962	-0.0984425	-0.33522	-0.169374	-0.115513	-0.227963	-0.193585	Visual Reproduction Recognition (WMS-IV)	Correlation Coefficient	0.165126	-0.356063	-0.437451	0.360222	0.222624	0.351173	0.430718	-0.190911	-0.180283	0.0227115	-0.0634805	0.0607278	0.258077	Visual Reproduction Recognition (WMS-IV)	Correlation Coefficient	0.252954	0.185394	0.167554
	Sig. (2-tailed)	0.395563	0.610907	0.085588	0.0532436	0.307074	0.369884	0.498733	0.385857	0.0141839	0.0369328	0.978995	0.188805	0.112414		Sig. (2-tailed)	0.151065	0.3254	0.530536	0.383612	0.717873	0.677338	0.186519	0.679675	0.148509	0.475306	0.627709	0.33372	0.413488		Sig. (2-tailed)	0.499316	0.123356	0.0537484	0.118726	0.345469	0.128963	0.0579792	0.420092	0.446896	0.924282	0.790331	0.799241	0.271951		Sig. (2-tailed)	0.281915	0.433895	0.48013
	N	20	20	20	20	20	20	20	20	20	20	20	20	20		N	20	20	20	20	20	20	20	20	20	20	20	20	20		N	19	20	20	20	20	20	20	20	20	20	20	20	20		N	20	20	20
Letter-Number Sequencing Test LLNS (WAIS-IV)	Correlation Coefficient	-0.296993	0.120543	0.144809	0.337268	0.124598	-0.210182	0.136582	0.0428422	0.255212	0.108341	0.184079	.516*	0.323031	Letter-Number Sequencing Test LLNS (WAIS-IV)	Correlation Coefficient	0	0.0805913	-0.0102722	0.334986	0.157174	0.0617615	-0.080641	-0.347453	0.077184	-0.441365	-.448*	-0.0371709	0.050418	Letter-Number Sequencing Test LLNS (WAIS-IV)	Correlation Coefficient	0.0555702	-0.0624085	0.000416244	0.208079	0.184033	0.26482	0.207724	-0.0782187	0.0532304	-0.339823	-0.276623	-.486*	-0.401497	Letter-Number Sequencing Test LLNS (WAIS-IV)	Correlation Coefficient	0.0785829	-.479*	-0.268092
	Sig. (2-tailed)	0.203516	0.612698	0.542439	0.145891	0.600705	0.373769	0.565842	0.85767	0.277496	0.649353	0.437223	0.0199607	0.164772		Sig. (2-tailed)	1	0.735545	0.965716	0.148811	0.508114	0.795892	0.735388	0.133348	0.746366	0.0514002	0.0478567	0.876362	0.832816		Sig. (2-tailed)	0.821237	0.793797	0.99861	0.378678	0.437339	0.259174	0.379512	0.743075	0.823627	0.142669	0.23774	0.029757	0.0793223		Sig. (2-tailed)	0.741918	0.032594	0.253114
	N	20	20	20	20	20	20	20	20	20	20	20	20	20		N	20	20	20	20	20	20	20	20	20	20	20	20	20		N	19	20	20	20	20	20	20	20	20	20	20	20	20		N	20	20	20
Letter-Number Sequencing Test Total (WAIS-IV)	Correlation Coefficient	-0.314591	0.0925762	0.143303	0.268433	0.245243	-0.0935801	0.165251	0.0201443	0.264231	0.0625743	0.100078	.464*	0.324981	Letter-Number Sequencing Test Total (WAIS-IV)	Correlation Coefficient	-0.0166023	0.105869	-0.126739	0.249725	0.0277137	0.106613	-0.128306	-0.346088	0.22866	-0.338224	-0.389481	0.0470388	0.293197	Letter-Number Sequencing Test Total (WAIS-IV)	Correlation Coefficient	0.0066905	0.0237824	0.208243	0.0521035	0.136609	0.303007	0.131121	-0.141597	0.0115518	-0.393684	-0.435402	-.524*	-.561*	Letter-Number Sequencing Test Total (WAIS-IV)	Correlation Coefficient	0.0207106	-.603**	-0.430549
	Sig. (2-tailed)	0.176727	0.697875	0.546688	0.252487	0.297335	0.694749	0.486272	0.932821	0.260273	0.793261	0.674632	0.0393131	0.162092		Sig. (2-tailed)	0.944614	0.65688	0.594411	0.288311	0.907668	0.65461	0.589823	0.134983	0.332205	0.14468	0.0896127	0.843885	0.20963		Sig. (2-tailed)	0.978313	0.920723	0.378294	0.827306	0.565764	0.194074	0.581619	0.551523	0.961448	0.0859075	0.0550102	0.0176941	0.0101347		Sig. (2-tailed)	0.930937	0.0048868	0.0580883
	N	20	20	20	20	20	20	20	20	20	20	20	20	20		N	20	20	20	20	20	20	20	20	20	20	20	20	20		N	19	20	20	20	20	20	20	20	20	20	20	20	20		N	20	20	20
Symbol Search Correct (WAIS-IV)	Correlation Coefficient	0.400579	0.144313	0.234834	0.0206055	0.146355	0.111051	0.144507	-0.219815	0.226253	-0.00318327	0.276749	-0.0499076	0.0168265	Symbol Search Correct (WAIS-IV)	Correlation Coefficient	.514*	0.0786695	0.393658	0.139773	0.14166	0.126281	0.18807	0.176457	0.104883	-0.201848	0.0938194	0.334772	.499*	Symbol Search Correct (WAIS-IV)	Correlation Coefficient	0.443264	.477*	0.143673	0.186838	0.149221	0.103254	0.149791	0.0875621	0.145152	0.215822	0.407641	-0.108777	0.325812	Symbol Search Correct (WAIS-IV)	Correlation Coefficient	0.234399	0.085123	0.181577
	Sig. (2-tailed)	0.0800756	0.543835	0.318951	0.931287	0.538089	0.641142	0.54329	0.351747	0.337457	0.989373	0.237517	0.834486	0.943867		Sig. (2-tailed)	0.0204271	0.741643	0.0859295	0.556712	0.551343	0.595755	0.42717	0.456757	0.659889	0.393437	0.694004	0.149087	0.025109		Sig. (2-tailed)	0.0573251	0.0335421	0.545644	0.43026	0.530072	0.664874	0.528481	0.713558	0.54147	0.360783	0.0744126	0.648028	0.160958		Sig. (2-tailed)	0.319874	0.721228	0.443585
	N	20	20	20	20	20	20	20	20	20	20	20	20	20		N	20	20	20	20	20	20	20	20	20	20	20	20	20		N	19	20	20	20	20	20	20	20	20	20	20	20	20		N	20	20	20
Symbol Search Incorrect (WAIS-IV)	Correlation Coefficient	0.188271	-0.109347	-0.0892339	-.465*	-0.247435	0.11278	-0.248907	-0.0818169	-0.357728	-0.059464	-0.123588	-.508*	-0.220769	Symbol Search Incorrect (WAIS-IV)	Correlation Coefficient	0.124277	-0.0182468	-0.02511	-0.204326	0.030485	0.0832096	0.15478	0.327927	-0.175943	0.294814	0.120911	0.0311113	-0.0724901	Symbol Search Incorrect (WAIS-IV)	Correlation Coefficient	0.105253	0.109836	0.145072	0.00783777	-0.144945	-0.279093	-0.128868	-0.117634	0.00390983	.462*	0.410435	.477*	.460*	Symbol Search Incorrect (WAIS-IV)	Correlation Coefficient	0.102756	.522*	0.372493
	Sig. (2-tailed)	0.426668	0.6463	0.708316	0.0389292	0.292902	0.635922	0.289946	0.731665	0.121487	0.803339	0.603682	0.0223013	0.349608		Sig. (2-tailed)	0.601652	0.939138	0.916312	0.387529	0.898479	0.727263	0.514677	0.158099	0.45809	0.207011	0.611604	0.896403	0.761348		Sig. (2-tailed)	0.668042	0.64482	0.541698	0.973838	0.542055	0.233404	0.588181	0.621361	0.986948	0.0402651	0.0722566	0.0333292	0.0413713		Sig. (2-tailed)	0.666399	0.0181344	0.105791
	N	20	20	20	20	20	20	20	20	20	20	20	20	20		N	20	20	20	20	20	20	20	20	20	20	20	20	20		N	19	20	20	20	20	20	20	20	20	20	20	20	20		N	20	20	20
Symbol Search Total (WAIS-IV)	Correlation Coefficient	0.204021	0.310646	0.341915	0.0482704	0.198572	-0.00433136	0.296721	-0.259389	0.31658	0.13866	0.414113	0.235744	0.236361	Symbol Search Total (WAIS-IV)	Correlation Coefficient	.472*	0.088998	0.410668	0.331694	0.0629071	-0.0721077	0.31639	-0.0404029	0.334952	-0.381285	0.0749419	.481*	.602**	Symbol Search Total (WAIS-IV)	Correlation Coefficient	0.443954	0.330551	0.0659118	0.0328765	0.191564	0.31082	0.157516	0.262289	0.0991644	-0.155504	0.122381	-0.337818	0.0835862	Symbol Search Total (WAIS-IV)	Correlation Coefficient	0.172503	-0.143331	-0.0383889
	Sig. (2-tailed)	0.388255	0.182512	0.14007	0.839847	0.40132	0.985541	0.20395	0.269435	0.173858	0.559889	0.0694908	0.317026	0.315724		Sig. (2-tailed)	0.0358277	0.709055	0.0720792	0.153093	0.792184	0.762572	0.174131	0.865701	0.148855	0.0971731	0.753512	0.0318424	0.00498913		Sig. (2-tailed)	0.0568925	0.154602	0.782482	0.890558	0.418472	0.182254	0.50718	0.263925	0.677447	0.512689	0.60725	0.145194	0.726073		Sig. (2-tailed)	0.467065	0.54661	0.872342
	N	20	20	20	20	20	20	20	20	20	20	20	20	20		N	20	20	20	20	20	20	20	20	20	20	20	20	20		N	19	20	20	20	20	20	20	20	20	20	20	20	20		N	20	20	20
COWAT F	Correlation Coefficient	-0.192492	-0.19147	0.0134387	0.425163	.562**	0.275942	0.403891	0.140793	.530*	0.385682	0.0069445	0.0602791	0.113934	COWAT F	Correlation Coefficient	0.0100232	.521*	-0.0381947	0.151358	0.238278	0.0111216	-0.417978	0.0545835	0.197308	-.505*	-0.303465	0.187004	0.260098	COWAT F	Correlation Coefficient	0.0446033	-0.0501726	0.175875	0.321003	0.41073	.508*	.526*	0.218495	0.176855	-0.306346	-0.0843452	-0.230242	-0.100081	COWAT F	Correlation Coefficient	-0.0817751	-0.250411	-0.0210729
	Sig. (2-tailed)	0.416179	0.418707	0.955157	0.0616563	0.00996751	0.238944	0.0773815	0.553806	0.0163348	0.0930615	0.976819	0.800695	0.632449		Sig. (2-tailed)	0.966547	0.0185694	0.872983	0.524127	0.311697	0.962883	0.0666695	0.819213	0.404385	0.0232604	0.193368	0.429843	0.26808		Sig. (2-tailed)	0.856123	0.833619	0.458268	0.167593	0.0720321	0.022182	0.0172179	0.354721	0.455726	0.188961	0.723679	0.328777	0.674621		Sig. (2-tailed)	0.731797	0.286944	0.929732
	N	20	20	20	20	20	20	20	20	20	20	20	20	20		N	20	20	20	20	20	20	20	20	20	20	20	20	20		N	19	20	20	20	20	20	20	20	20	20	20	20	20		N	20	20	20
COWAT A	Correlation Coefficient	0.0684747	-0.00471058	-0.212403	0.225483	-0.0795869	0.310514	0.293294	-0.381714	0.0375911	0.20442	0.0631993	-0.0555782	-0.151865	COWAT A	Correlation Coefficient	-0.0858691	0.336623	-.453*	-0.0582649	-0.255278	-0.259866	-0.129871	0.24031	0.339766	-0.175204	-0.202792	0.429958	.453*	COWAT A	Correlation Coefficient	0.309378	-0.241393	0.370473	0.0377216	0.210869	.607**	0.319105	0.0916988	0.015361	-0.295662	-0.268098	-.492*	0.0181756	COWAT A	Correlation Coefficient	0.158668	-0.22056	-0.245312
	Sig. (2-tailed)	0.77423	0.984275	0.368625	0.339148	0.73873	0.182707	0.209472	0.0967666	0.874975	0.387306	0.79124	0.815972	0.522722		Sig. (2-tailed)	0.718879	0.146713	0.0447813	0.807233	0.277366	0.268523	0.585256	0.307465	0.142741	0.460012	0.391181	0.0584719	0.0450151		Sig. (2-tailed)	0.197434	0.305224	0.107846	0.874544	0.372174	0.00449996	0.170261	0.700611	0.94875	0.205647	0.253103	0.0275164	0.939375		Sig. (2-tailed)	0.50404	0.350077	0.297195
	N	20	20	20	20	20	20	20	20	20	20	20	20	20		N	20	20	20	20	20	20	20	20	20	20	20	20	20		N	19	20	20	20	20	20	20	20	20	20	20	20	20		N	20	20	20
COWAT S	Correlation Coefficient	0.200318	0.0621558	0.217058	0.235751	0.0849895	0.259825	.452*	0.16066	0.317101	0.287118	0.182591	0.333341	0.175251	COWAT S	Correlation Coefficient	0.322174	.748**	0.210327	0.375722	0.29317	-0.0158636	-0.190914	0.243572	-0.182366	-0.352583	-.572**	0.130358	0.142345	COWAT S	Correlation Coefficient	0.233931	0.160995	0.156874	0.0442482	0.177506	.587**	0.272489	0.186994	0.257198	-0.362285	-0.0098383	-0.412354	-0.168258	COWAT S	Correlation Coefficient	-0.0938502	-0.393122	-0.24101
	Sig. (2-tailed)	0.397108	0.794615	0.357973	0.317011	0.721648	0.268601	0.0455857	0.49863	0.173111	0.219672	0.441	0.15094	0.45989		Sig. (2-tailed)	0.16596	0.000150422	0.373434	0.102565	0.209674	0.947075	0.420085	0.300744	0.441573	0.127329	0.00838877	0.583838	0.549399		Sig. (2-tailed)	0.335085	0.497725	0.508935	0.853047	0.454042	0.00648207	0.245113	0.429869	0.273644	0.116476	0.967164	0.0708037	0.478262		Sig. (2-tailed)	0.693909	0.086396	0.306015
	N	20	20	20	20	20	20	20	20	20	20	20	20	20		N	20	20	20	20	20	20	20	20	20	20	20	20	20		N	19	20	20	20	20	20	20	20	20	20	20	20	20		N	20	20	20
COWAT Total	Correlation Coefficient	0.0379803	-0.0710044	0.0227077	0.354765	0.155538	0.308792	.496*	-0.0796914	0.307733	0.382426	0.201011	0.218164	0.122386	COWAT Total	Correlation Coefficient	0.101955	.680**	-0.103181	0.268127	0.127528	-0.1798	-0.330685	0.200462	0.153945	-.463*	-.462*	0.314981	0.395614	COWAT Total	Correlation Coefficient	0.332158	-0.0762533	0.269056	0.128636	0.26566	.716**	0.405672	0.210969	0.255153	-.474*	-0.182318	-.575**	-0.161043	COWAT Total	Correlation Coefficient	-0.0270002	-.446*	-0.302094
	Sig. (2-tailed)	0.87369	0.766107	0.924295	0.124827	0.512596	0.185274	0.0262314	0.738399	0.186864	0.0960943	0.395441	0.355467	0.607234		Sig. (2-tailed)	0.668857	0.000980278	0.665098	0.253049	0.592101	0.448133	0.154423	0.396761	0.516976	0.0397091	0.0402135	0.176161	0.0842442		Sig. (2-tailed)	0.164719	0.74933	0.251345	0.58886	0.257609	0.000384482	0.0759604	0.371942	0.27761	0.0345346	0.441695	0.00800491	0.497595		Sig. (2-tailed)	0.910036	0.0489789	0.195489
	N	20	20	20	20	20	20	20	20	20	20	20	20	20		N	20	20	20	20	20	20	20	20	20	20	20	20	20		N	19	20	20	20	20	20	20	20	20	20	20	20	20		N	20	20	20
COWAT Repetitions	Correlation Coefficient	-0.20984	-0.0268957	0.0676252	.478*	0.0997491	0.249006	0.156088	0.114708	0.295666	0.296931	-0.220027	0.121203	-0.362205	COWAT Repetitions	Correlation Coefficient	-.627**	0.144594	-0.352044	-0.250047	-0.284934	-0.192546	-0.294426	-0.155647	-0.119455	-0.197872	-0.391668	-0.073721	0.0465488	COWAT Repetitions	Correlation Coefficient	-0.332176	-.633**	-0.167171	0.0988975	0.152957	.505*	0.272099	-0.209427	-0.219265	-0.431106	-.629**	-0.183649	-0.0564002	COWAT Repetitions	Correlation Coefficient	0.227824	-0.0777356	-0.174808
	Sig. (2-tailed)	0.374565	0.910382	0.776962	0.0331717	0.675644	0.289748	0.511086	0.630124	0.205639	0.203616	0.35127	0.610739	0.116563		Sig. (2-tailed)	0.00311417	0.543042	0.127952	0.287669	0.223355	0.416046	0.207637	0.512297	0.615934	0.403017	0.0876704	0.757411	0.845492		Sig. (2-tailed)	0.164695	0.00271427	0.48115	0.678271	0.519703	0.0231769	0.245815	0.375529	0.352985	0.0577287	0.00294574	0.438313	0.813296		Sig. (2-tailed)	0.334024	0.744611	0.461043
	N	20	20	20	20	20	20	20	20	20	20	20	20	20		N	20	20	20	20	20	20	20	20	20	20	20	20	20		N	19	20	20	20	20	20	20	20	20	20	20	20	20		N	20	20	20
COWAT Incorrect	Correlation Coefficient	.445*	0.329746	0.0950007	0.146407	0.405099	-0.0763214	0.163175	0.241714	.453*	0.0638824	0.14921	-0.0633226	-0.0773757	COWAT Incorrect	Correlation Coefficient	.486*	0.199435	0.280716	0.129123	0.178866	0.104146	0.00752024	0.170642	-0.189474	-0.138986	-0.0572103	-0.00659044	0.104628	COWAT Incorrect	Correlation Coefficient	0.132046	.444*	0.152008	.494*	.508*	0.231286	.540*	0.0280832	0.159613	0.359897	.493*	-0.140723	0.261032	COWAT Incorrect	Correlation Coefficient	-0.175599	-0.0655223	0.404356
	Sig. (2-tailed)	0.049209	0.155668	0.690333	0.537942	0.0764154	0.749113	0.491843	0.30456	0.0448185	0.789032	0.530102	0.790841	0.745756		Sig. (2-tailed)	0.0297984	0.399235	0.230582	0.587438	0.450535	0.662141	0.974898	0.471956	0.423664	0.558957	0.810661	0.978001	0.660669		Sig. (2-tailed)	0.589977	0.0496501	0.522327	0.0267467	0.0221568	0.326528	0.0138909	0.906442	0.501469	0.119083	0.027031	0.554007	0.266303		Sig. (2-tailed)	0.458983	0.783738	0.0770085
	N	20	20	20	20	20	20	20	20	20	20	20	20	20		N	20	20	20	20	20	20	20	20	20	20	20	20	20		N	19	20	20	20	20	20	20	20	20	20	20	20	20		N	20	20	20
**. Correlation is significant at the 0.01 level (2-tailed).															**. Correlation is significant at the 0.01 level (2-tailed).															**. Correlation is significant at the 0.01 level (2-tailed).															**. Correlation is significant at the 0.01 level (2-tailed).
*. Correlation is significant at the 0.05 level (2-tailed).															*. Correlation is significant at the 0.05 level (2-tailed).															*. Correlation is significant at the 0.05 level (2-tailed).															*. Correlation is significant at the 0.05 level (2-tailed).
		Age	Years of education	MoCA Visuospatial Executive Total	Attention Total (MoCA)	Language Total (MoCA)	Abstraction (MoCA)	Delayed Recall (MoCA)	Orientation (MoCA)	MoCA Total Score	RAVLT I	RAVLT II	RAVLT III	RAVLT IV			RAVLT V	RAVLT B	RAVLT VI	RAVLT Total I to V	RAVLT Delayed Recall	RAVLT Recognition	RAVLT Recognition Errors	RAVLT A to B	RAVLT B to A	RAVLT Commision Errors	RAVLT Repeated comissions	RAVLT Intrusions	RAVLT Repeated Intrusions			RAVLT Repetitions	RAVLT Trial V-I	RAVLT V-VI	Desing Fluency 1 (D-KEFS)	Desing Fluency 2 (D-KEFS)	Desing Fluency 3 (D-KEFS)	Desing Fluency Total (D-KEFS)	Desing Fluency Set Loss 1 (D-KEFS)	Desing Fluency Set Loss 2 (D-KEFS)	Desing Fluency Set Loss 3 (D-KEFS)	Desing Fluency Set Loss Total (D-KEFS)	Desing Fluency Repeated 1 (D-KEFS)	Desing Fluency Repeated 2 (D-KEFS)			Desing Fluency Repeated 3 (D-KEFS)	Desing Fluency Repeated Total (D-KEFS)	Desing Fluency Attempted 1 (D-KEFS)
COWAT Total Errors	Correlation Coefficient	0.329513	0.376832	0.134858	0.399462	.465*	0.0826544	0.226783	0.30992	.603**	0.264038	0.00467087	-0.0153102	-0.299514	COWAT Total Errors	Correlation Coefficient	0.0721303	0.258012	0.0318468	-0.0486755	-0.038492	-0.0406562	-0.116166	0.103053	-0.243903	-0.22615	-0.327385	-0.0241862	0.181463	COWAT Total Errors	Correlation Coefficient	-0.0287021	0.0223413	0.0615125	.571**	.629**	.574**	.732**	-0.119229	-0.00423152	0.107719	0.0984711	-0.256067	0.21203	COWAT Total Errors	Correlation Coefficient	0.0134487	-0.108871	0.316693
	Sig. (2-tailed)	0.155978	0.101472	0.570802	0.0809998	0.0386381	0.729016	0.336297	0.18359	0.00487454	0.260636	0.984407	0.948919	0.199522		Sig. (2-tailed)	0.7625	0.272074	0.893967	0.83852	0.872002	0.864867	0.625751	0.665491	0.300068	0.337685	0.158829	0.919381	0.443876		Sig. (2-tailed)	0.907146	0.925513	0.796698	0.0085667	0.00298335	0.00812752	0.000241993	0.616605	0.985874	0.651243	0.679587	0.275834	0.369486		Sig. (2-tailed)	0.955123	0.647744	0.173696
	N	20	20	20	20	20	20	20	20	20	20	20	20	20		N	20	20	20	20	20	20	20	20	20	20	20	20	20		N	19	20	20	20	20	20	20	20	20	20	20	20	20		N	20	20	20
Tower Test (D-KEFS)	Correlation Coefficient	0.175152	-0.131244	-0.179139	0.0451906	0.133663	0.321128	-0.112696	0.179917	0.0729018	-0.405623	-0.144179	0.0245792	0.0638886	Tower Test (D-KEFS)	Correlation Coefficient	0.346758	-0.244627	0.0517664	0.0159151	0.21047	0.393199	0.146712	0.246216	0.290204	0.104219	0.151021	0.204708	-0.130338	Tower Test (D-KEFS)	Correlation Coefficient	0.0580933	0.387896	0.278908	0.0957525	0.234959	-0.100615	0.152883	.451*	-0.076425	0.374075	.539*	0.299252	0.301953	Tower Test (D-KEFS)	Correlation Coefficient	0.0794084	0.269013	0.314929
	Sig. (2-tailed)	0.460147	0.581262	0.449833	0.84995	0.574253	0.167418	0.636177	0.447833	0.760031	0.0759993	0.544214	0.918075	0.789011		Sig. (2-tailed)	0.134179	0.298589	0.828408	0.946904	0.373101	0.0863287	0.537086	0.295363	0.214536	0.661919	0.525062	0.386624	0.583895		Sig. (2-tailed)	0.813254	0.0910395	0.233727	0.688	0.318686	0.672978	0.519906	0.0460874	0.748783	0.104201	0.0141889	0.199935	0.195708		Sig. (2-tailed)	0.739297	0.251424	0.176237
	N	20	20	20	20	20	20	20	20	20	20	20	20	20		N	20	20	20	20	20	20	20	20	20	20	20	20	20		N	19	20	20	20	20	20	20	20	20	20	20	20	20		N	20	20	20
PGPT Time Dominant Hand	Correlation Coefficient	-0.255312	0.312744	0.151792	0.179223	0.159268	0.114954	0.230648	-0.0995392	0.361096	0.103859	0.163437	-0.182049	-0.2103	PGPT Time Dominant Hand	Correlation Coefficient	-0.0999708	0.166397	0.231409	-0.0366039	-0.182208	-0.330238	-0.163893	-0.212363	-0.235097	-0.147667	0.228141	-0.381701	-0.349537	PGPT Time Dominant Hand	Correlation Coefficient	0.0441899	-0.134575	-0.407342	-0.052636	0.131972	0.150487	0.15036	-0.0581545	-0.136994	-0.146489	-0.172428	-0.270121	-0.0955348	PGPT Time Dominant Hand	Correlation Coefficient	0.0167461	-0.189262	-0.223366
	Sig. (2-tailed)	0.277302	0.179419	0.522924	0.449617	0.502408	0.629386	0.327902	0.676291	0.117769	0.663021	0.491136	0.442381	0.373495		Sig. (2-tailed)	0.674961	0.48321	0.326264	0.878234	0.441975	0.155016	0.489911	0.368717	0.318394	0.534412	0.333333	0.0967784	0.130879		Sig. (2-tailed)	0.857444	0.571619	0.0746465	0.825567	0.579149	0.526547	0.5269	0.807591	0.56466	0.537713	0.467261	0.249401	0.688676		Sig. (2-tailed)	0.944135	0.424192	0.343824
	N	20	20	20	20	20	20	20	20	20	20	20	20	20		N	20	20	20	20	20	20	20	20	20	20	20	20	20		N	19	20	20	20	20	20	20	20	20	20	20	20	20		N	20	20	20
PGPT Drops Dominant Hand	Correlation Coefficient	-0.194272	-0.32075	0.165776	0.133371	0.177335	0.0470182	-0.0908571	0.113998	0.204596	0.313252	-0.0634129	-0.096362	-0.318512	PGPT Drops Dominant Hand	Correlation Coefficient	-0.442454	-0.218865	-0.0765328	-0.234453	-0.168813	-0.176721	-0.0585206	-0.18205	0.0724161	-0.188999	0.103393	0.123329	0.075559	PGPT Drops Dominant Hand	Correlation Coefficient	-0.201518	-.505*	-0.304582	0.095009	-0.0195441	0.175618	0.0778794	0.119675	-0.196116	-0.200689	-0.19323	0.301144	.470*	PGPT Drops Dominant Hand	Correlation Coefficient	0.0319642	0.410551	0.233443
	Sig. (2-tailed)	0.411798	0.167947	0.484869	0.575096	0.454484	0.843952	0.703239	0.632258	0.386888	0.178677	0.790549	0.686111	0.171102		Sig. (2-tailed)	0.0507606	0.353886	0.74844	0.319759	0.47679	0.456073	0.806402	0.442379	0.761585	0.424849	0.664449	0.604449	0.751543		Sig. (2-tailed)	0.408067	0.0232389	0.19165	0.690307	0.934819	0.458935	0.744154	0.615278	0.407287	0.396216	0.414361	0.196967	0.0366531		Sig. (2-tailed)	0.893579	0.0721684	0.321909
	N	20	20	20	20	20	20	20	20	20	20	20	20	20		N	20	20	20	20	20	20	20	20	20	20	20	20	20		N	19	20	20	20	20	20	20	20	20	20	20	20	20		N	20	20	20
PGPT Time Non-Dominant Hand	Correlation Coefficient	-0.353449	0.257664	0.223776	-0.0197382	0.139263	0.137426	0.173373	0.139355	0.260369	0.240223	0.227209	-0.214558	-0.201157	PGPT Time Non-Dominant Hand	Correlation Coefficient	-0.31403	0.140144	0.202006	-0.0471699	-0.120204	-.475*	-0.305833	-0.337453	-0.346219	-0.147667	0.0836941	-.491*	-.471*	PGPT Time Non-Dominant Hand	Correlation Coefficient	0.013257	-0.373019	-.523*	-0.0507289	0.0659858	0.131819	0.110692	-0.0799625	-0.0913294	-0.179567	-0.153703	-0.181674	-0.158964	PGPT Time Non-Dominant Hand	Correlation Coefficient	-0.0414001	-0.18772	-0.19682
	Sig. (2-tailed)	0.126331	0.272746	0.342914	0.934173	0.558167	0.563422	0.464787	0.557905	0.267564	0.307645	0.335366	0.363671	0.395092		Sig. (2-tailed)	0.177541	0.555653	0.393059	0.843455	0.613705	0.0341763	0.189741	0.145656	0.134826	0.534412	0.725733	0.0279689	0.0359546		Sig. (2-tailed)	0.957043	0.105261	0.0180718	0.831799	0.782243	0.579593	0.642227	0.737539	0.701764	0.448733	0.517643	0.443337	0.503235		Sig. (2-tailed)	0.862416	0.428046	0.405573
	N	20	20	20	20	20	20	20	20	20	20	20	20	20		N	20	20	20	20	20	20	20	20	20	20	20	20	20		N	19	20	20	20	20	20	20	20	20	20	20	20	20		N	20	20	20
PGPT Drops Non-Dominant Hand	Correlation Coefficient	-0.173646	0.142334	0.0907658	-0.129096	0.074804	0.128911	-0.0983367	0.197948	0.105404	0.305691	0.121924	-0.110705	-0.221397	PGPT Drops Non-Dominant Hand	Correlation Coefficient	-0.376872	-0.258906	-0.280131	-0.10923	-0.316875	-0.420009	0.138834	-0.168962	0.217592	-0.0316168	-0.0600791	0.102246	0.13269	PGPT Drops Non-Dominant Hand	Correlation Coefficient	0.0676045	-.513*	-0.0730822	0.153809	0.219542	0.407437	0.337662	0.0883427	-0.134535	-0.0896218	-0.0564601	0.0616228	0.317074	PGPT Drops Non-Dominant Hand	Correlation Coefficient	0.201457	0.235927	0.217866
	Sig. (2-tailed)	0.464073	0.549433	0.703524	0.587515	0.753952	0.588057	0.680002	0.402832	0.658298	0.189957	0.608602	0.642188	0.348205		Sig. (2-tailed)	0.101432	0.270358	0.231598	0.646656	0.173435	0.0652226	0.559392	0.476394	0.356763	0.894729	0.801344	0.667966	0.577067		Sig. (2-tailed)	0.783324	0.0207032	0.759454	0.517351	0.352362	0.0745718	0.145392	0.711109	0.571735	0.707102	0.813101	0.796341	0.173151		Sig. (2-tailed)	0.394373	0.316639	0.356142
	N	20	20	20	20	20	20	20	20	20	20	20	20	20		N	20	20	20	20	20	20	20	20	20	20	20	20	20		N	19	20	20	20	20	20	20	20	20	20	20	20	20		N	20	20	20
PGPT Pegs at 5 minutes Non-Dominant Hand	Correlation Coefficient	0.121619	0.148087	-0.268914	0	0.061024	0.0914014	-0.245548	-0.0526316	-0.221077	0.104801	-0.302867	-0.323559	-0.221588	PGPT Pegs at 5 minutes Non-Dominant Hand	Correlation Coefficient	-0.322808	-0.244964	-0.36344	-0.3392	-0.24136	-0.270236	0.0400272	0.197766	0.197314	0.302632	0.179709	0.180403	0.11391	PGPT Pegs at 5 minutes Non-Dominant Hand	Correlation Coefficient	-0.324893	-0.34075	0.122725	0.100838	0.360932	0.120866	0.299635	0.0960917	-0.402422	0.270681	-0.0618813	0.231725	0.331241	PGPT Pegs at 5 minutes Non-Dominant Hand	Correlation Coefficient	0.147576	0.387247	0.320829
	Sig. (2-tailed)	0.609508	0.533236	0.251605	1	0.79828	0.701539	0.296716	0.825581	0.348919	0.66014	0.194291	0.164043	0.347778		Sig. (2-tailed)	0.165082	0.297903	0.11523	0.14345	0.305291	0.249192	0.866939	0.403272	0.40437	0.194654	0.448367	0.446589	0.632522		Sig. (2-tailed)	0.174719	0.141513	0.606232	0.67229	0.117947	0.611739	0.199332	0.686949	0.0785682	0.248383	0.795504	0.325584	0.15369		Sig. (2-tailed)	0.534667	0.0916287	0.167837
	N	20	20	20	20	20	20	20	20	20	20	20	20	20		N	20	20	20	20	20	20	20	20	20	20	20	20	20		N	19	20	20	20	20	20	20	20	20	20	20	20	20		N	20	20	20
STROOP Word	Correlation Coefficient	0.223793	0.257567	0.00312856	-0.156268	-0.206893	-.493*	-0.261509	-0.0199003	-0.210497	-0.261135	-0.0419891	0.0665223	0.230025	STROOP Word	Correlation Coefficient	.464*	-0.210331	0.187424	0.16673	0.214081	0.399673	0.399931	-0.00913938	-0.100303	0.287212	0.0539348	-0.104022	-0.0796796	STROOP Word	Correlation Coefficient	-0.0609552	.548*	0.165505	0.125821	-0.0299478	-.494*	-0.110273	-0.247064	0.0608633	.554*	0.388013	0.261258	0.0900194	STROOP Word	Correlation Coefficient	0.0925339	0.237741	0.317674
	Sig. (2-tailed)	0.342878	0.272933	0.989556	0.510594	0.381463	0.0270771	0.265399	0.933633	0.373039	0.266109	0.860477	0.780514	0.329247		Sig. (2-tailed)	0.0394096	0.373425	0.428788	0.482323	0.364765	0.0808248	0.0806112	0.969495	0.673937	0.219514	0.821329	0.662521	0.738436		Sig. (2-tailed)	0.80422	0.0123058	0.485593	0.597106	0.900259	0.0267246	0.643496	0.293649	0.798801	0.0112171	0.0909343	0.265875	0.705858		Sig. (2-tailed)	0.698007	0.312822	0.172294
	N	20	20	20	20	20	20	20	20	20	20	20	20	20		N	20	20	20	20	20	20	20	20	20	20	20	20	20		N	19	20	20	20	20	20	20	20	20	20	20	20	20		N	20	20	20
STROOP Colour	Correlation Coefficient	0.129335	-0.0514041	-0.18408	-0.166779	0.196421	-0.16354	0.134051	0.179373	0.137372	-.534*	-0.107043	0.34192	0.283769	STROOP Colour	Correlation Coefficient	.514*	-0.207556	0.0474046	0.185493	0.24982	.692**	0.312242	-0.0956922	0.268571	-0.12033	0.0331753	0.194269	0.153668	STROOP Colour	Correlation Coefficient	-0.0884964	.658**	0.398895	0.126011	-0.00531521	-.449*	-0.125568	-0.0218326	0.426686	0.188443	0.377662	0.14678	-0.236363	STROOP Colour	Correlation Coefficient	-0.167651	-0.129276	0.247157
	Sig. (2-tailed)	0.586817	0.829591	0.437218	0.482194	0.406543	0.490861	0.57313	0.44923	0.563577	0.0153513	0.653302	0.140064	0.225337		Sig. (2-tailed)	0.0203789	0.379907	0.842685	0.433646	0.288122	0.000717838	0.180155	0.688187	0.252234	0.613331	0.88957	0.411807	0.517738		Sig. (2-tailed)	0.718647	0.00162315	0.0814719	0.596548	0.982257	0.0473	0.597851	0.927205	0.0606309	0.426237	0.10066	0.536896	0.315718		Sig. (2-tailed)	0.479874	0.58699	0.293461
	N	20	20	20	20	20	20	20	20	20	20	20	20	20		N	20	20	20	20	20	20	20	20	20	20	20	20	20		N	19	20	20	20	20	20	20	20	20	20	20	20	20		N	20	20	20
STROOP Colour-Word	Correlation Coefficient	0.0395597	0.13001	0.0509543	-0.270528	-0.0720756	-.537*	-0.110501	0.159563	-0.148519	-0.12987	0.416252	.494*	.603**	STROOP Colour-Word	Correlation Coefficient	.465*	-0.202297	0.293059	.594**	.540*	0.170945	0.247631	-0.282714	0.0357258	-0.273718	-0.269859	-0.0628112	0.0145691	STROOP Colour-Word	Correlation Coefficient	0.115147	0.393093	0.0798393	0.291573	0.0334351	-0.342002	-0.0261166	-0.00546228	.473*	0.172804	.480*	-0.108572	-0.181231	STROOP Colour-Word	Correlation Coefficient	-0.0125833	-0.178806	0.197191
	Sig. (2-tailed)	0.868481	0.58485	0.831062	0.24866	0.762675	0.0146538	0.642804	0.501604	0.532029	0.585258	0.0679189	0.0268697	0.00484569		Sig. (2-tailed)	0.038907	0.392362	0.209854	0.00575775	0.013894	0.471159	0.292506	0.227142	0.881135	0.242905	0.249878	0.792495	0.951389		Sig. (2-tailed)	0.63878	0.0864218	0.737929	0.212282	0.88871	0.139963	0.912969	0.981766	0.0352863	0.466275	0.0322194	0.648653	0.444469		Sig. (2-tailed)	0.958009	0.450689	0.404669
	N	20	20	20	20	20	20	20	20	20	20	20	20	20		N	20	20	20	20	20	20	20	20	20	20	20	20	20		N	19	20	20	20	20	20	20	20	20	20	20	20	20		N	20	20	20
**. Correlation is significant at the 0.01 level (2-tailed).															**. Correlation is significant at the 0.01 level (2-tailed).															**. Correlation is significant at the 0.01 level (2-tailed).															**. Correlation is significant at the 0.01 level (2-tailed).
*. Correlation is significant at the 0.05 level (2-tailed).															*. Correlation is significant at the 0.05 level (2-tailed).															*. Correlation is significant at the 0.05 level (2-tailed).															*. Correlation is significant at the 0.05 level (2-tailed).
[truncated: 37 more columns]

## Sheet: Control D
		Age	Years of education	MoCA Visuospatial Executive Total	Attention Total (MoCA)	Language Total (MoCA)	Abstraction (MoCA)	Delayed Recall (MoCA)	Orientation (MoCA)	MoCA Total Score	RAVLT I	RAVLT II	RAVLT III	RAVLT IV			RAVLT V	RAVLT B	RAVLT VI	RAVLT Total I to V	RAVLT Delayed Recall	RAVLT Recognition	RAVLT Recognition Errors	RAVLT A to B	RAVLT B to A	RAVLT Commision Errors	RAVLT Repeated comissions	RAVLT Intrusions	RAVLT Repeated Intrusions			RAVLT Repetitions	RAVLT Trial V-I	RAVLT V-VI	Desing Fluency 1 (D-KEFS)	Desing Fluency 2 (D-KEFS)	Desing Fluency 3 (D-KEFS)	Desing Fluency Total (D-KEFS)	Desing Fluency Set Loss 1 (D-KEFS)	Desing Fluency Set Loss 2 (D-KEFS)	Desing Fluency Set Loss 3 (D-KEFS)	Desing Fluency Set Loss Total (D-KEFS)	Desing Fluency Repeated 1 (D-KEFS)	Desing Fluency Repeated 2 (D-KEFS)			Desing Fluency Repeated 3 (D-KEFS)	Desing Fluency Repeated Total (D-KEFS)	Desing Fluency Attempted 1 (D-KEFS)
Age	Correlation Coefficient	1													Age	Correlation Coefficient														Age	Correlation Coefficient														Age	Correlation Coefficient
	Sig. (2-tailed)															Sig. (2-tailed)															Sig. (2-tailed)															Sig. (2-tailed)
	N	25														N															N															N
Years of education	Correlation Coefficient	-0.271806	1												Years of education	Correlation Coefficient														Years of education	Correlation Coefficient														Years of education	Correlation Coefficient
	Sig. (2-tailed)	0.188724														Sig. (2-tailed)															Sig. (2-tailed)															Sig. (2-tailed)
	N	25	25													N															N															N
Visuospatial Executive Total (MoCA)	Correlation Coefficient	-0.0589609	0.156022	1											Visuospatial Executive Total (MoCA)	Correlation Coefficient														Visuospatial Executive Total (MoCA)	Correlation Coefficient														Visuospatial Executive Total (MoCA)	Correlation Coefficient
	Sig. (2-tailed)	0.779512	0.456424													Sig. (2-tailed)															Sig. (2-tailed)															Sig. (2-tailed)
	N	25	25	25												N															N															N
Attention Total (MoCA)	Correlation Coefficient	-.612**	0.378077	0.203561	1										Attention Total (MoCA)	Correlation Coefficient														Attention Total (MoCA)	Correlation Coefficient														Attention Total (MoCA)	Correlation Coefficient
	Sig. (2-tailed)	0.00113987	0.0623983	0.329082												Sig. (2-tailed)															Sig. (2-tailed)															Sig. (2-tailed)
	N	25	25	25	25											N															N															N
Language Total (MoCA)	Correlation Coefficient	0.0428278	0.11084	.467*	0.0292326	1									Language Total (MoCA)	Correlation Coefficient														Language Total (MoCA)	Correlation Coefficient														Language Total (MoCA)	Correlation Coefficient
	Sig. (2-tailed)	0.838925	0.597876	0.0185354	0.88968											Sig. (2-tailed)															Sig. (2-tailed)															Sig. (2-tailed)
	N	25	25	25	25	25										N															N															N
Abstraction (MoCA)	Correlation Coefficient	0.119385	0.138604	0.021698	-0.015295	-0.083891	1								Abstraction (MoCA)	Correlation Coefficient														Abstraction (MoCA)	Correlation Coefficient														Abstraction (MoCA)	Correlation Coefficient
	Sig. (2-tailed)	0.569762	0.508778	0.918005	0.942153	0.690126										Sig. (2-tailed)															Sig. (2-tailed)															Sig. (2-tailed)
	N	25	25	25	25	25	25									N															N															N
Delayed Recall (MoCA)	Correlation Coefficient	-0.212203	.530**	0.333169	0.316595	.485*	-0.137546	1							Delayed Recall (MoCA)	Correlation Coefficient														Delayed Recall (MoCA)	Correlation Coefficient														Delayed Recall (MoCA)	Correlation Coefficient
	Sig. (2-tailed)	0.30851	0.00646918	0.103643	0.123097	0.0140289	0.51205									Sig. (2-tailed)															Sig. (2-tailed)															Sig. (2-tailed)
	N	25	25	25	25	25	25	25								N															N															N
Orientation (MoCA)	Correlation Coefficient	0.386288	0.194777	0.00514344	0.0970686	0.0666992	0.383948	0.0621555	1						Orientation (MoCA)	Correlation Coefficient														Orientation (MoCA)	Correlation Coefficient														Orientation (MoCA)	Correlation Coefficient
	Sig. (2-tailed)	0.0564756	0.350817	0.980533	0.644377	0.751414	0.058117	0.767877								Sig. (2-tailed)															Sig. (2-tailed)															Sig. (2-tailed)
	N	25	25	25	25	25	25	25	25							N															N															N
MoCA Total Score	Correlation Coefficient	-0.189184	.519**	.717**	.527**	.608**	0.151271	.742**	0.313787	1					MoCA Total Score	Correlation Coefficient														MoCA Total Score	Correlation Coefficient														MoCA Total Score	Correlation Coefficient
	Sig. (2-tailed)	0.365089	0.00789915	5.52458e-05	0.00683581	0.00127412	0.470417	2.16714e-05	0.126639							Sig. (2-tailed)															Sig. (2-tailed)															Sig. (2-tailed)
	N	25	25	25	25	25	25	25	25	25						N															N															N
RAVLT I	Correlation Coefficient	0.12328	0.204883	0.197608	0.179823	0.275354	0.0659829	0.268838	0.30501	0.340296	1				RAVLT I	Correlation Coefficient														RAVLT I	Correlation Coefficient														RAVLT I	Correlation Coefficient
	Sig. (2-tailed)	0.557143	0.325881	0.34372	0.389719	0.182791	0.754003	0.193789	0.13819	0.0960181						Sig. (2-tailed)															Sig. (2-tailed)															Sig. (2-tailed)
	N	25	25	25	25	25	25	25	25	25	25					N															N															N
RAVLT II	Correlation Coefficient	0.241109	0.0822598	-0.0111043	-0.0751648	.412*	0.286796	0.224275	0.206182	0.234421	.687**	1			RAVLT II	Correlation Coefficient														RAVLT II	Correlation Coefficient														RAVLT II	Correlation Coefficient
	Sig. (2-tailed)	0.245619	0.695867	0.957987	0.721025	0.0406153	0.164538	0.281138	0.322756	0.25936	0.000148847					Sig. (2-tailed)															Sig. (2-tailed)															Sig. (2-tailed)
	N	25	25	25	25	25	25	25	25	25	25	25				N															N															N
RAVLT III	Correlation Coefficient	-0.0452249	-0.0553247	0.069601	0.0874026	0.381997	0.0521394	0.324623	0.210149	0.348149	0.339477	.557**	1		RAVLT III	Correlation Coefficient														RAVLT III	Correlation Coefficient														RAVLT III	Correlation Coefficient
	Sig. (2-tailed)	0.830035	0.792811	0.740954	0.677823	0.0595134	0.804507	0.113367	0.313325	0.08811	0.0968728	0.00380253				Sig. (2-tailed)															Sig. (2-tailed)															Sig. (2-tailed)
	N	25	25	25	25	25	25	25	25	25	25	25	25			N															N															N
RAVLT IV	Correlation Coefficient	-0.101466	-0.0963378	0.383401	0.0774524	0.314437	.411*	0.197015	-0.0784739	.408*	0.0523072	0.382558	.467*	1	RAVLT IV	Correlation Coefficient														RAVLT IV	Correlation Coefficient														RAVLT IV	Correlation Coefficient
	Sig. (2-tailed)	0.629377	0.646883	0.0585056	0.712881	0.125813	0.0410832	0.3452	0.709255	0.042822	0.80389	0.0591095	0.0184716			Sig. (2-tailed)															Sig. (2-tailed)															Sig. (2-tailed)
	N	25	25	25	25	25	25	25	25	25	25	25	25	25		N															N															N
**. Correlation is significant at the 0.01 level (2-tailed).															**. Correlation is significant at the 0.01 level (2-tailed).															**. Correlation is significant at the 0.01 level (2-tailed).															**. Correlation is significant at the 0.01 level (2-tailed).
*. Correlation is significant at the 0.05 level (2-tailed).															*. Correlation is significant at the 0.05 level (2-tailed).															*. Correlation is significant at the 0.05 level (2-tailed).															*. Correlation is significant at the 0.05 level (2-tailed).
		Age	Years of education	MoCA Visuospatial Executive Total	Attention Total (MoCA)	Language Total (MoCA)	Abstraction (MoCA)	Delayed Recall (MoCA)	Orientation (MoCA)	MoCA Total Score	RAVLT I	RAVLT II	RAVLT III	RAVLT IV			RAVLT V	RAVLT B	RAVLT VI	RAVLT Total I to V	RAVLT Delayed Recall	RAVLT Recognition	RAVLT Recognition Errors	RAVLT A to B	RAVLT B to A	RAVLT Commision Errors	RAVLT Repeated comissions	RAVLT Intrusions	RAVLT Repeated Intrusions			RAVLT Repetitions	RAVLT Trial V-I	RAVLT V-VI	Desing Fluency 1 (D-KEFS)	Desing Fluency 2 (D-KEFS)	Desing Fluency 3 (D-KEFS)	Desing Fluency Total (D-KEFS)	Desing Fluency Set Loss 1 (D-KEFS)	Desing Fluency Set Loss 2 (D-KEFS)	Desing Fluency Set Loss 3 (D-KEFS)	Desing Fluency Set Loss Total (D-KEFS)	Desing Fluency Repeated 1 (D-KEFS)	Desing Fluency Repeated 2 (D-KEFS)			Desing Fluency Repeated 3 (D-KEFS)	Desing Fluency Repeated Total (D-KEFS)	Desing Fluency Attempted 1 (D-KEFS)
RAVLT V	Correlation Coefficient	-0.00481214	-0.27206	.608**	0.203928	0.393347	0.161885	0.0108733	0.119132	.446*	-0.0278777	0.0550987	0.358382	.549**	RAVLT V	Correlation Coefficient	1													RAVLT V	Correlation Coefficient														RAVLT V	Correlation Coefficient
	Sig. (2-tailed)	0.981787	0.188295	0.00126642	0.328192	0.0517409	0.43946	0.95886	0.570585	0.0255146	0.894765	0.793639	0.0785536	0.00446708		Sig. (2-tailed)															Sig. (2-tailed)															Sig. (2-tailed)
	N	25	25	25	25	25	25	25	25	25	25	25	25	25		N	25														N															N
RAVLT B	Correlation Coefficient	-0.0648573	0.318211	0.313617	0.0973084	.404*	0.285744	0.33819	0.0479168	.464*	0.068168	0.346675	0.36906	.407*	RAVLT B	Correlation Coefficient	.429*	1												RAVLT B	Correlation Coefficient														RAVLT B	Correlation Coefficient
	Sig. (2-tailed)	0.758076	0.12109	0.126856	0.643555	0.0449973	0.16616	0.0982264	0.820075	0.0195682	0.746114	0.0895558	0.0694425	0.0433795		Sig. (2-tailed)	0.0322007														Sig. (2-tailed)															Sig. (2-tailed)
	N	25	25	25	25	25	25	25	25	25	25	25	25	25		N	25	25													N															N
RAVLT VI	Correlation Coefficient	-0.0995744	-0.172543	0.330911	0.069942	.399*	-0.181379	0.220099	-0.128877	0.301543	-0.060753	0.0390503	.500*	.471*	RAVLT VI	Correlation Coefficient	.605**	0.353458	1											RAVLT VI	Correlation Coefficient														RAVLT VI	Correlation Coefficient
	Sig. (2-tailed)	0.635812	0.409509	0.106149	0.739728	0.0479102	0.385563	0.290427	0.539241	0.142954	0.77298	0.852974	0.0108707	0.0174364		Sig. (2-tailed)	0.00136451	0.083049													Sig. (2-tailed)															Sig. (2-tailed)
	N	25	25	25	25	25	25	25	25	25	25	25	25	25		N	25	25	25												N															N
RAVLT Total I to V	Correlation Coefficient	0.0551017	-0.0679857	.409*	0.0990141	.499*	0.261625	0.25138	0.17977	.482*	.561**	.709**	.745**	.736**	RAVLT Total I to V	Correlation Coefficient	.598**	.457*	.483*	1										RAVLT Total I to V	Correlation Coefficient														RAVLT Total I to V	Correlation Coefficient
	Sig. (2-tailed)	0.793628	0.746772	0.0421689	0.637723	0.0111756	0.206482	0.225461	0.38986	0.0148035	0.0035263	7.32876e-05	1.95738e-05	2.70607e-05		Sig. (2-tailed)	0.0015863	0.0217611	0.0145737												Sig. (2-tailed)															Sig. (2-tailed)
	N	25	25	25	25	25	25	25	25	25	25	25	25	25		N	25	25	25	25											N															N
RAVLT Delayed Recall	Correlation Coefficient	-0.00668381	0.099349	0.292859	0.0492832	.422*	0.152314	.398*	-0.0983145	.407*	-0.0590217	0.293485	.449*	.616**	RAVLT Delayed Recall	Correlation Coefficient	.494*	.675**	.682**	.533**	1									RAVLT Delayed Recall	Correlation Coefficient														RAVLT Delayed Recall	Correlation Coefficient
	Sig. (2-tailed)	0.974705	0.63658	0.155404	0.81503	0.0356601	0.467326	0.0489666	0.640113	0.0432237	0.77929	0.154482	0.0243205	0.00104265		Sig. (2-tailed)	0.0120276	0.00021411	0.000174264	0.00603523											Sig. (2-tailed)															Sig. (2-tailed)
	N	25	25	25	25	25	25	25	25	25	25	25	25	25		N	25	25	25	25	25										N															N
RAVLT Recognition	Correlation Coefficient	0.0795063	-0.074728	0.000607246	-0.0689618	0.077004	0.228599	-0.00144021	0.138864	0.0937982	-0.0602267	0.170531	.498*	0.214983	RAVLT Recognition	Correlation Coefficient	.468*	.437*	0.391597	0.385571	.456*	1								RAVLT Recognition	Correlation Coefficient														RAVLT Recognition	Correlation Coefficient
	Sig. (2-tailed)	0.705595	0.722584	0.997701	0.743255	0.714475	0.271718	0.994549	0.507977	0.655622	0.774896	0.415074	0.0113369	0.302066		Sig. (2-tailed)	0.0183425	0.0290158	0.0528846	0.0569746	0.0219791										Sig. (2-tailed)															Sig. (2-tailed)
	N	25	25	25	25	25	25	25	25	25	25	25	25	25		N	25	25	25	25	25	25									N															N
RAVLT Recognition Errors	Correlation Coefficient	0.133685	-0.0464259	-0.130953	-0.109389	-0.219772	-0.101943	-0.236092	-0.0266949	-0.207018	0.0992962	0.0490272	0.16699	-0.140529	RAVLT Recognition Errors	Correlation Coefficient	-0.0468452	-0.160291	-0.25033	0.0762055	-0.305602	0.245041	1							RAVLT Recognition Errors	Correlation Coefficient														RAVLT Recognition Errors	Correlation Coefficient
	Sig. (2-tailed)	0.524077	0.825588	0.532666	0.602709	0.291162	0.627757	0.255882	0.899207	0.320756	0.63676	0.815975	0.424971	0.50285		Sig. (2-tailed)	0.824037	0.444037	0.22747	0.717317	0.137388	0.237768									Sig. (2-tailed)															Sig. (2-tailed)
	N	25	25	25	25	25	25	25	25	25	25	25	25	25		N	25	25	25	25	25	25	25								N															N
RAVLT A to B	Correlation Coefficient	0.0283255	0.12631	-0.279508	-0.298006	-0.115254	-0.282283	-0.0738499	-0.0819055	-0.320161	-0.180043	-0.0747457	-0.212726	-.398*	RAVLT A to B	Correlation Coefficient	-0.281373	0.0159972	-0.159785	-0.330287	-0.171344	-0.00504519	-0.0345199	1						RAVLT A to B	Correlation Coefficient														RAVLT A to B	Correlation Coefficient
	Sig. (2-tailed)	0.893084	0.547417	0.17601	0.147937	0.583279	0.171579	0.72572	0.697116	0.118702	0.38913	0.72252	0.307292	0.0486842		Sig. (2-tailed)	0.173023	0.939502	0.445497	0.106851	0.41282	0.980905	0.86988								Sig. (2-tailed)															Sig. (2-tailed)
	N	25	25	25	25	25	25	25	25	25	25	25	25	25		N	25	25	25	25	25	25	25	25							N															N
RAVLT B to A	Correlation Coefficient	-0.0809719	0.169956	0.0834988	-0.128805	-0.101368	0.12839	0.367779	-0.0357242	0.163807	-0.19484	-0.161627	0.20155	0.141757	RAVLT B to A	Correlation Coefficient	-0.0495409	-0.0669283	0.0654851	-0.0495407	0.0835017	0.275463	0.0656614	0.222485	1					RAVLT B to A	Correlation Coefficient														RAVLT B to A	Correlation Coefficient
	Sig. (2-tailed)	0.700412	0.416672	0.691504	0.539469	0.629708	0.540786	0.0704903	0.86538	0.433974	0.350659	0.4402	0.333984	0.499088		Sig. (2-tailed)	0.814079	0.750587	0.755803	0.81408	0.691494	0.182611	0.755166	0.285095							Sig. (2-tailed)															Sig. (2-tailed)
	N	25	25	25	25	25	25	25	25	25	25	25	25	25		N	25	25	25	25	25	25	25	25	25						N															N
RAVLT Commision Errors	Correlation Coefficient	0.31054	-0.101054	-0.125625	-0.364094	-0.193701	0.355081	-0.100138	0.0286551	-0.193196	-0.186333	-0.0962328	-0.365157	0.0041816	RAVLT Commision Errors	Correlation Coefficient	-0.222276	-0.36164	-0.252906	-0.279284	-0.260957	-0.260498	-0.0204735	-0.0317237	0.293334	1				RAVLT Commision Errors	Correlation Coefficient														RAVLT Commision Errors	Correlation Coefficient
	Sig. (2-tailed)	0.130828	0.630775	0.54961	0.0735733	0.353537	0.0815462	0.633892	0.891847	0.354819	0.372493	0.647243	0.0726737	0.984173		Sig. (2-tailed)	0.28556	0.075682	0.222564	0.176372	0.207686	0.208516	0.922618	0.880342	0.154704						Sig. (2-tailed)															Sig. (2-tailed)
	N	25	25	25	25	25	25	25	25	25	25	25	25	25		N	25	25	25	25	25	25	25	25	25	25					N															N
RAVLT Repeated comissions	Correlation Coefficient	0.0508642	-0.0112893	0.0451734	-0.31122	-0.0940421	0.201613	-0.0945583	-0.327132	-0.0994004	-.466*	-0.354155	-.486*	0.104971	RAVLT Repeated comissions	Correlation Coefficient	-0.13178	-0.236774	-0.106905	-0.375293	-0.131426	-0.220165	-0.0391425	-0.167949	0.22385	.599**	1			RAVLT Repeated comissions	Correlation Coefficient														RAVLT Repeated comissions	Correlation Coefficient
	Sig. (2-tailed)	0.809201	0.957287	0.830225	0.129942	0.654781	0.33383	0.653002	0.110445	0.636405	0.0188018	0.0824005	0.0138423	0.617521		Sig. (2-tailed)	0.530059	0.254471	0.611018	0.0645117	0.531176	0.290278	0.85263	0.422277	0.282075	0.00154761					Sig. (2-tailed)															Sig. (2-tailed)
	N	25	25	25	25	25	25	25	25	25	25	25	25	25		N	25	25	25	25	25	25	25	25	25	25	25				N															N
RAVLT Intrusions	Correlation Coefficient	-0.202603	0.00224351	.474*	0.126078	0.132573	-0.0703018	-0.012604	0.0848494	0.298939	-0.0766021	-0.120545	0.241385	0.114956	RAVLT Intrusions	Correlation Coefficient	.399*	0.0346561	0.281862	0.213635	0.0839796	.421*	0.248799	-0.0508094	0.28279	-0.2835	-0.0244096	1		RAVLT Intrusions	Correlation Coefficient														RAVLT Intrusions	Correlation Coefficient
	Sig. (2-tailed)	0.331412	0.991508	0.0166446	0.548158	0.527566	0.738435	0.952318	0.68676	0.14661	0.715905	0.565991	0.245064	0.584261		Sig. (2-tailed)	0.0480552	0.869371	0.172246	0.305179	0.689814	0.0363411	0.230419	0.809403	0.170777	0.16966	0.907798				Sig. (2-tailed)															Sig. (2-tailed)
	N	25	25	25	25	25	25	25	25	25	25	25	25	25		N	25	25	25	25	25	25	25	25	25	25	25	25			N															N
RAVLT Repeated Intrusions	Correlation Coefficient	-0.0416768	-0.142403	.400*	0.102218	-0.0506844	-0.0404047	-0.0469407	0.0288995	0.17234	-0.20603	-0.30626	0.148261	0.183513	RAVLT Repeated Intrusions	Correlation Coefficient	.417*	-0.0580467	0.297179	0.155542	0.094728	0.113576	0.209723	-0.310858	0.207118	-0.145738	0.155462	.647**	1	RAVLT Repeated Intrusions	Correlation Coefficient														RAVLT Repeated Intrusions	Correlation Coefficient
	Sig. (2-tailed)	0.843201	0.497115	0.0474244	0.626824	0.809864	0.847931	0.823683	0.89093	0.410068	0.323121	0.1365	0.479394	0.3799		Sig. (2-tailed)	0.0381126	0.78285	0.149119	0.457826	0.652417	0.588812	0.31433	0.130413	0.320516	0.486986	0.458061	0.000470865			Sig. (2-tailed)															Sig. (2-tailed)
	N	25	25	25	25	25	25	25	25	25	25	25	25	25		N	25	25	25	25	25	25	25	25	25	25	25	25	25		N															N
RAVLT Repetitions	Correlation Coefficient	-0.057869	-.402*	0.0132387	-0.025901	0.202227	-0.0946165	-0.123758	-0.109474	-0.0572154	-0.324216	-0.0523208	0.324582	0.36053	RAVLT Repetitions	Correlation Coefficient	.449*	-0.0302326	.599**	0.253361	.412*	0.102214	-0.0126879	-0.309767	-0.108532	-0.0394414	0.0822432	0.211434	.444*	RAVLT Repetitions	Correlation Coefficient	1													RAVLT Repetitions	Correlation Coefficient
	Sig. (2-tailed)	0.783499	0.0462476	0.94992	0.90219	0.332329	0.652801	0.555603	0.602424	0.785888	0.113846	0.80384	0.113414	0.0766514		Sig. (2-tailed)	0.0242766	0.88593	0.00155157	0.221703	0.0408603	0.626838	0.952001	0.13184	0.605571	0.851517	0.695926	0.310308	0.0260522		Sig. (2-tailed)															Sig. (2-tailed)
	N	25	25	25	25	25	25	25	25	25	25	25	25	25		N	25	25	25	25	25	25	25	25	25	25	25	25	25		N	25														N
**. Correlation is significant at the 0.01 level (2-tailed).															**. Correlation is significant at the 0.01 level (2-tailed).															**. Correlation is significant at the 0.01 level (2-tailed).															**. Correlation is significant at the 0.01 level (2-tailed).
*. Correlation is significant at the 0.05 level (2-tailed).															*. Correlation is significant at the 0.05 level (2-tailed).															*. Correlation is significant at the 0.05 level (2-tailed).															*. Correlation is significant at the 0.05 level (2-tailed).
		Age	Years of education	MoCA Visuospatial Executive Total	Attention Total (MoCA)	Language Total (MoCA)	Abstraction (MoCA)	Delayed Recall (MoCA)	Orientation (MoCA)	MoCA Total Score	RAVLT I	RAVLT II	RAVLT III	RAVLT IV			RAVLT V	RAVLT B	RAVLT VI	RAVLT Total I to V	RAVLT Delayed Recall	RAVLT Recognition	RAVLT Recognition Errors	RAVLT A to B	RAVLT B to A	RAVLT Commision Errors	RAVLT Repeated comissions	RAVLT Intrusions	RAVLT Repeated Intrusions			RAVLT Repetitions	RAVLT Trial V-I	RAVLT V-VI	Desing Fluency 1 (D-KEFS)	Desing Fluency 2 (D-KEFS)	Desing Fluency 3 (D-KEFS)	Desing Fluency Total (D-KEFS)	Desing Fluency Set Loss 1 (D-KEFS)	Desing Fluency Set Loss 2 (D-KEFS)	Desing Fluency Set Loss 3 (D-KEFS)	Desing Fluency Set Loss Total (D-KEFS)	Desing Fluency Repeated 1 (D-KEFS)	Desing Fluency Repeated 2 (D-KEFS)			Desing Fluency Repeated 3 (D-KEFS)	Desing Fluency Repeated Total (D-KEFS)	Desing Fluency Attempted 1 (D-KEFS)
RAVLT V-I	Correlation Coefficient	-0.0586396	-0.314013	0.310714	-0.0184493	0.030281	0.0975223	-0.237022	-0.0571966	0.0463851	-.678**	-.481*	-0.0293269	0.328698	RAVLT V-I	Correlation Coefficient	.714**	0.262984	.463*	0.0237175	0.377004	0.322345	-0.102165	-0.0555636	0.0811017	-0.0468441	0.204013	0.346427	.505*	RAVLT V-I	Correlation Coefficient	.542**	1												RAVLT V-I	Correlation Coefficient
	Sig. (2-tailed)	0.780685	0.126352	0.130601	0.930249	0.885748	0.642823	0.253959	0.785957	0.825739	0.000198038	0.0150213	0.889326	0.10865		Sig. (2-tailed)	6.17091e-05	0.204049	0.0196857	0.910402	0.0632062	0.116068	0.627006	0.791935	0.699953	0.824041	0.327985	0.0898008	0.0101007		Sig. (2-tailed)	0.00508974														Sig. (2-tailed)
	N	25	25	25	25	25	25	25	25	25	25	25	25	25		N	25	25	25	25	25	25	25	25	25	25	25	25	25		N	25	25													N
RAVLT V-VI	Correlation Coefficient	0.0325522	-0.316234	0.105661	-0.0904747	-0.0323698	0.0500348	-0.354292	-0.149545	-0.185823	-0.173922	-0.0958857	-0.218156	0.0338713	RAVLT V-VI	Correlation Coefficient	0.200552	-0.216387	-0.395201	-0.0642618	-0.292859	-0.180804	0.141627	0.23313	0.0580795	0.000199005	0.0900952	0.0461323	0.1032	RAVLT V-VI	Correlation Coefficient	0.0163779	0.247469	1											RAVLT V-VI	Correlation Coefficient
	Sig. (2-tailed)	0.87724	0.123548	0.615198	0.667125	0.877923	0.812258	0.0822742	0.475553	0.373826	0.405717	0.648436	0.294814	0.872305		Sig. (2-tailed)	0.336432	0.298844	0.0505505	0.760233	0.155404	0.387094	0.499486	0.26207	0.78273	0.999247	0.668443	0.826675	0.623501		Sig. (2-tailed)	0.938065	0.233004													Sig. (2-tailed)
	N	25	25	25	25	25	25	25	25	25	25	25	25	25		N	25	25	25	25	25	25	25	25	25	25	25	25	25		N	25	25	25												N
Desing Fluency 1 (D-KEFS)	Correlation Coefficient	0.0133844	0.217826	0.269934	.433*	0.119097	0.314908	0.268332	.414*	.527**	0.385026	0.191111	0.139494	0.247546	Desing Fluency 1 (D-KEFS)	Correlation Coefficient	0.194264	0.202742	-0.00243266	0.308238	0.0574602	-0.0084684	-0.27505	-.427*	-0.195124	-0.257931	-0.132528	-0.14171	-0.126363	Desing Fluency 1 (D-KEFS)	Correlation Coefficient	-0.226781	-0.155457	-0.074401	1										Desing Fluency 1 (D-KEFS)	Correlation Coefficient
	Sig. (2-tailed)	0.949369	0.295562	0.191908	0.0306033	0.5707	0.125216	0.194662	0.0397229	0.00684745	0.057356	0.360134	0.506035	0.232852		Sig. (2-tailed)	0.352114	0.331073	0.990792	0.133858	0.784993	0.967954	0.183295	0.0333661	0.349944	0.213197	0.527707	0.499234	0.547249		Sig. (2-tailed)	0.275655	0.458075	0.723751												Sig. (2-tailed)
	N	25	25	25	25	25	25	25	25	25	25	25	25	25		N	25	25	25	25	25	25	25	25	25	25	25	25	25		N	25	25	25	25											N
Desing Fluency 2 (D-KEFS)	Correlation Coefficient	0.175281	0.00284381	0.272513	0.0969182	0.0798865	.404*	0.153955	0.175475	0.336042	0.283037	0.298254	0.329487	.572**	Desing Fluency 2 (D-KEFS)	Correlation Coefficient	0.364501	0.344953	0.207552	.588**	0.321952	0.298806	0.0790613	-0.253124	0.0727959	0.019467	-0.154295	-0.0995323	-0.126981	Desing Fluency 2 (D-KEFS)	Correlation Coefficient	-0.0575098	0.0338494	-0.0431742	.588**	1									Desing Fluency 2 (D-KEFS)	Correlation Coefficient
	Sig. (2-tailed)	0.402001	0.989236	0.187532	0.644893	0.704249	0.0452473	0.462483	0.401472	0.100517	0.170387	0.147584	0.107754	0.00278629		Sig. (2-tailed)	0.0732279	0.0912668	0.319481	0.00200165	0.116539	0.146799	0.707172	0.222151	0.72949	0.926412	0.461483	0.635955	0.545274		Sig. (2-tailed)	0.784812	0.872386	0.837639	0.00199126											Sig. (2-tailed)
	N	25	25	25	25	25	25	25	25	25	25	25	25	25		N	25	25	25	25	25	25	25	25	25	25	25	25	25		N	25	25	25	25	25										N
Desing Fluency 3 (D-KEFS)	Correlation Coefficient	0.0478195	0.056085	0.391083	0.255345	0.0922301	0.386665	-0.0766591	0.277608	0.344015	0.341431	0.185189	0.265665	0.29535	Desing Fluency 3 (D-KEFS)	Correlation Coefficient	.480*	0.294845	0.0156408	.487*	-0.0385538	0.312924	0.167896	-0.130753	0.0209836	-0.273272	-0.276814	0.141506	0.126116	Desing Fluency 3 (D-KEFS)	Correlation Coefficient	-0.312666	0.101851	0.275828	.545**	.581**	1								Desing Fluency 3 (D-KEFS)	Correlation Coefficient
	Sig. (2-tailed)	0.820435	0.790025	0.0532246	0.217984	0.66104	0.0562145	0.715702	0.17909	0.0922092	0.0948432	0.375488	0.199306	0.151757		Sig. (2-tailed)	0.015271	0.152492	0.940848	0.0135153	0.854824	0.127743	0.422425	0.5333	0.920696	0.186258	0.180387	0.499858	0.548039		Sig. (2-tailed)	0.128074	0.62807	0.182009	0.00481884	0.00232919										Sig. (2-tailed)
	N	25	25	25	25	25	25	25	25	25	25	25	25	25		N	25	25	25	25	25	25	25	25	25	25	25	25	25		N	25	25	25	25	25	25									N
Desing Fluency Total (D-KEFS)	Correlation Coefficient	0.0633146	0.120163	0.32042	0.33311	0.0514609	.458*	0.121931	0.327921	.451*	0.332061	0.200338	0.217393	.434*	Desing Fluency Total (D-KEFS)	Correlation Coefficient	0.351234	0.29596	0.0465128	.469*	0.11329	0.161329	-0.0525505	-0.340425	-0.0586052	-0.164367	-0.145425	-0.0925757	-0.0576987	Desing Fluency Total (D-KEFS)	Correlation Coefficient	-0.228637	-0.000782081	0.0584156	.872**	.849**	.783**	1							Desing Fluency Total (D-KEFS)	Correlation Coefficient
	Sig. (2-tailed)	0.763668	0.56723	0.118388	0.103707	0.807004	0.0213197	0.561499	0.109538	0.0235085	0.104867	0.33696	0.296548	0.0299951		Sig. (2-tailed)	0.085142	0.150873	0.825266	0.0181522	0.589757	0.441053	0.802995	0.0958839	0.78081	0.432381	0.487933	0.659844	0.784122		Sig. (2-tailed)	0.271636	0.99704	0.781502	1.36753e-08	8.18774e-08	3.74819e-06									Sig. (2-tailed)
	N	25	25	25	25	25	25	25	25	25	25	25	25	25		N	25	25	25	25	25	25	25	25	25	25	25	25	25		N	25	25	25	25	25	25	25								N
Desing Fluency Set Loss 1 (D-KEFS)	Correlation Coefficient	0.101179	0.108397	0.193422	-0.309799	-0.0416148	0.117973	0.0227122	-0.27249	0.015635	-0.0395415	0.0530361	0.219885	0.194514	Desing Fluency Set Loss 1 (D-KEFS)	Correlation Coefficient	0.059341	0.353836	0.213178	0.164512	0.182297	0.126164	0.22107	-0.0374678	0.23542	0.242109	0.238468	0.0515174	0.210574	Desing Fluency Set Loss 1 (D-KEFS)	Correlation Coefficient	0.0592219	0.0774217	-0.193482	-0.195916	0.251694	0.0564173	0.0329099	1						Desing Fluency Set Loss 1 (D-KEFS)	Correlation Coefficient
	Sig. (2-tailed)	0.630349	0.606022	0.354245	0.131797	0.843431	0.574364	0.914185	0.187572	0.94087	0.851144	0.80121	0.290908	0.351481		Sig. (2-tailed)	0.778125	0.0826973	0.30624	0.43197	0.38312	0.547884	0.28825	0.858872	0.257278	0.243607	0.250988	0.806796	0.312327		Sig. (2-tailed)	0.77856	0.71299	0.354092	0.347952	0.224862	0.788809	0.875901								Sig. (2-tailed)
	N	25	25	25	25	25	25	25	25	25	25	25	25	25		N	25	25	25	25	25	25	25	25	25	25	25	25	25		N	25	25	25	25	25	25	25	25							N
Desing Fluency Set Loss 2 (D-KEFS)	Correlation Coefficient	0.0955645	-0.0468777	-0.0047334	-0.132988	-0.252766	-0.22721	-0.275387	-0.123956	-0.261781	-0.00177071	-0.164441	-0.35718	-.477*	Desing Fluency Set Loss 2 (D-KEFS)	Correlation Coefficient	-0.322932	-0.347825	-0.265295	-.435*	-.543**	-0.380054	-0.216933	0.309463	-0.0764546	0.146923	0.0709511	-0.0938503	-0.221092	Desing Fluency Set Loss 2 (D-KEFS)	Correlation Coefficient	-0.324104	-0.267165	0.186701	0.0680308	-0.193872	0.00222089	-0.0443118	0.120347	1					Desing Fluency Set Loss 2 (D-KEFS)	Correlation Coefficient
	Sig. (2-tailed)	0.649539	0.823916	0.982085	0.526263	0.222827	0.274721	0.182737	0.554967	0.206202	0.993298	0.432173	0.0796338	0.0160179		Sig. (2-tailed)	0.115367	0.0884264	0.199956	0.0296575	0.00500472	0.0609303	0.297596	0.132239	0.71643	0.483415	0.736103	0.655442	0.288199		Sig. (2-tailed)	0.113978	0.196685	0.371533	0.746609	0.353103	0.991594	0.833419	0.566631							Sig. (2-tailed)
	N	25	25	25	25	25	25	25	25	25	25	25	25	25		N	25	25	25	25	25	25	25	25	25	25	25	25	25		N	25	25	25	25	25	25	25	25	25						N
Desing Fluency Set Loss 3 (D-KEFS)	Correlation Coefficient	0.194731	0.236694	-0.137654	-0.187415	-0.0602916	0.294206	0.146611	0.0920105	-0.0272425	-0.0359655	0.163068	-0.158431	0.205169	Desing Fluency Set Loss 3 (D-KEFS)	Correlation Coefficient	-0.124666	0.0667489	0.137981	0.00459466	0.38463	-0.183793	-0.330787	0.038037	0.0238267	0.285438	0.21741	-.416*	-0.161919	Desing Fluency Set Loss 3 (D-KEFS)	Correlation Coefficient	0.216834	0.0123155	-0.213143	-0.00573892	0.0116354	-0.317894	-0.0836917	-0.0851894	-0.213905	1				Desing Fluency Set Loss 3 (D-KEFS)	Correlation Coefficient
	Sig. (2-tailed)	0.350933	0.254636	0.511715	0.369673	0.77466	0.153425	0.484353	0.6618	0.89715	0.864479	0.436078	0.449411	0.325191		Sig. (2-tailed)	0.552686	0.751235	0.510703	0.98261	0.0576347	0.37916	0.106288	0.85675	0.909991	0.166636	0.296509	0.038511	0.439362		Sig. (2-tailed)	0.297822	0.953409	0.306321	0.97828	0.955979	0.121482	0.690826	0.685568	0.304555						Sig. (2-tailed)
	N	25	25	25	25	25	25	25	25	25	25	25	25	25		N	25	25	25	25	25	25	25	25	25	25	25	25	25		N	25	25	25	25	25	25	25	25	25	25					N
Desing Fluency Set Loss Total (D-KEFS)	Correlation Coefficient	0.205795	0.141548	0.0145479	-0.35503	-0.127442	0.31571	-0.0747571	-0.0979287	-0.117038	0.0404762	0.163966	-0.0898977	0.0809469	Desing Fluency Set Loss Total (D-KEFS)	Correlation Coefficient	-0.0804008	0.187361	0.101921	0.0315831	0.170529	-0.101769	-0.0981165	0.0917003	0.00911047	0.334128	0.267372	-0.270321	-0.176637	Desing Fluency Set Loss Total (D-KEFS)	Correlation Coefficient	0.140835	-0.0418319	-0.0932222	0.052531	0.27542	-0.108103	0.111926	.544**	0.278001	.545**	1			Desing Fluency Set Loss Total (D-KEFS)	Correlation Coefficient
	Sig. (2-tailed)	0.323685	0.499727	0.944975	0.0815928	0.543805	0.124206	0.72248	0.641432	0.577423	0.847665	0.43352	0.669129	0.7005		Sig. (2-tailed)	0.70243	0.369813	0.627831	0.880869	0.415079	0.628347	0.64079	0.662874	0.965525	0.102591	0.196325	0.191247	0.398311		Sig. (2-tailed)	0.501913	0.842624	0.65761	0.803067	0.182682	0.607003	0.59427	0.00493977	0.178449	0.00484948					Sig. (2-tailed)
	N	25	25	25	25	25	25	25	25	25	25	25	25	25		N	25	25	25	25	25	25	25	25	25	25	25	25	25		N	25	25	25	25	25	25	25	25	25	25	25				N
Desing Fluency Repeated 1 (D-KEFS)	Correlation Coefficient	0.114221	0.196126	0.148741	-0.0211641	0.23545	0.114064	0.203874	0.284236	0.249914	0.112664	0.121622	-0.11696	0.161939	Desing Fluency Repeated 1 (D-KEFS)	Correlation Coefficient	-0.116142	-0.176279	-0.0717341	0.0312289	-0.050207	-0.303327	-0.218913	-0.0606405	-0.00839802	0.0839947	0.104541	-0.139632	-0.230482	Desing Fluency Repeated 1 (D-KEFS)	Correlation Coefficient	-0.118038	-0.145945	-0.0114881	0.30551	0.0359759	0.0672221	0.165276	-.530**	-0.0329916	.457*	-0.0545214	1		Desing Fluency Repeated 1 (D-KEFS)	Correlation Coefficient
	Sig. (2-tailed)	0.586683	0.347424	0.477956	0.920016	0.257214	0.587199	0.328321	0.168507	0.228269	0.591825	0.562497	0.577678	0.439306		Sig. (2-tailed)	0.580362	0.399285	0.733294	0.882196	0.811623	0.140488	0.293098	0.773389	0.96822	0.689761	0.618969	0.505611	0.267681		Sig. (2-tailed)	0.574155	0.486361	0.956536	0.137512	0.86444	0.749526	0.429805	0.00645316	0.875596	0.0214802	0.795756				Sig. (2-tailed)
	N	25	25	25	25	25	25	25	25	25	25	25	25	25		N	25	25	25	25	25	25	25	25	25	25	25	25	25		N	25	25	25	25	25	25	25	25	25	25	25	25			N
Desing Fluency Repeated 2 (D-KEFS)	Correlation Coefficient	-0.0300574	0.312809	0.246711	0.0361452	0.257101	0.264824	0.233632	0.219559	0.362468	0.00343209	0.138895	0.12238	0.296877	Desing Fluency Repeated 2 (D-KEFS)	Correlation Coefficient	0.202672	0.234558	0.249301	0.23174	0.208783	0.0281126	-0.045816	-0.122344	-0.0309703	0.0248618	0.111707	-0.0364938	-0.109946	Desing Fluency Repeated 2 (D-KEFS)	Correlation Coefficient	0.174166	0.133947	-0.166653	0.354292	0.310022	0.201559	0.33489	-0.0590719	-0.1045	.486*	0.393075	.672**	1	Desing Fluency Repeated 2 (D-KEFS)	Correlation Coefficient
	Sig. (2-tailed)	0.886587	0.12789	0.234484	0.863808	0.214726	0.200786	0.261013	0.291642	0.0749661	0.98701	0.507882	0.560046	0.149552		Sig. (2-tailed)	0.331243	0.259075	0.229449	0.265006	0.316554	0.893883	0.827845	0.560163	0.883165	0.906097	0.594997	0.862506	0.600851		Sig. (2-tailed)	0.405048	0.523256	0.425917	0.082274	0.131505	0.333962	0.101762	0.779107	0.619109	0.0136769	0.0519175	0.000236628			Sig. (2-tailed)
	N	25	25	25	25	25	25	25	25	25	25	25	25	25		N	25	25	25	25	25	25	25	25	25	25	25	25	25		N	25	25	25	25	25	25	25	25	25	25	25	25	25		N
Desing Fluency Repeated 3 (D-KEFS)	Correlation Coefficient	-0.125729	0.395673	0.23408	0.235626	0.200114	0.118057	0.145115	0.101984	0.359577	.424*	.418*	0.200725	0.143858	Desing Fluency Repeated 3 (D-KEFS)	Correlation Coefficient	-0.0630365	0.306467	0.0955714	0.277921	0.057304	0.13094	-0.120126	-0.0341195	-0.134667	-0.270036	-0.218435	0.190842	-0.334678	Desing Fluency Repeated 3 (D-KEFS)	Correlation Coefficient	-0.35112	-0.383985	-0.330558	.457*	0.314904	0.309664	0.391855	0.062304	0.318873	-0.14011	0.13545	0.236683	0.317884	Desing Fluency Repeated 3 (D-KEFS)	Correlation Coefficient	1
	Sig. (2-tailed)	0.549277	0.0502508	0.260074	0.256849	0.337511	0.574093	0.488871	0.627618	0.0774907	0.0345953	0.0375208	0.336008	0.492682		Sig. (2-tailed)	0.764678	0.136222	0.649516	0.17858	0.785565	0.532709	0.567351	0.871377	0.521005	0.191734	0.294181	0.360824	0.101992		Sig. (2-tailed)	0.0852496	0.0580907	0.106546	0.021498	0.125221	0.131975	0.0527152	0.767338	0.120275	0.504139	0.518562	0.254659	0.121494		Sig. (2-tailed)
	N	25	25	25	25	25	25	25	25	25	25	25	25	25		N	25	25	25	25	25	25	25	25	25	25	25	25	25		N	25	25	25	25	25	25	25	25	25	25	25	25	25		N	25
**. Correlation is significant at the 0.01 level (2-tailed).															**. Correlation is significant at the 0.01 level (2-tailed).															**. Correlation is significant at the 0.01 level (2-tailed).															**. Correlation is significant at the 0.01 level (2-tailed).
*. Correlation is significant at the 0.05 level (2-tailed).															*. Correlation is significant at the 0.05 level (2-tailed).															*. Correlation is significant at the 0.05 level (2-tailed).															*. Correlation is significant at the 0.05 level (2-tailed).
		Age	Years of education	MoCA Visuospatial Executive Total	Attention Total (MoCA)	Language Total (MoCA)	Abstraction (MoCA)	Delayed Recall (MoCA)	Orientation (MoCA)	MoCA Total Score	RAVLT I	RAVLT II	RAVLT III	RAVLT IV			RAVLT V	RAVLT B	RAVLT VI	RAVLT Total I to V	RAVLT Delayed Recall	RAVLT Recognition	RAVLT Recognition Errors	RAVLT A to B	RAVLT B to A	RAVLT Commision Errors	RAVLT Repeated comissions	RAVLT Intrusions	RAVLT Repeated Intrusions			RAVLT Repetitions	RAVLT Trial V-I	RAVLT V-VI	Desing Fluency 1 (D-KEFS)	Desing Fluency 2 (D-KEFS)	Desing Fluency 3 (D-KEFS)	Desing Fluency Total (D-KEFS)	Desing Fluency Set Loss 1 (D-KEFS)	Desing Fluency Set Loss 2 (D-KEFS)	Desing Fluency Set Loss 3 (D-KEFS)	Desing Fluency Set Loss Total (D-KEFS)	Desing Fluency Repeated 1 (D-KEFS)	Desing Fluency Repeated 2 (D-KEFS)			Desing Fluency Repeated 3 (D-KEFS)	Desing Fluency Repeated Total (D-KEFS)	Desing Fluency Attempted 1 (D-KEFS)
Desing Fluency Repeated Total (D-KEFS)	Correlation Coefficient	0.0374416	0.326321	0.222687	0.00278227	0.318172	0.140658	0.26621	0.228397	0.350604	0.158947	0.217351	0.0463386	0.243618	Desing Fluency Repeated Total (D-KEFS)	Correlation Coefficient	0.0308057	0.091267	0.160688	0.195222	0.101592	-0.106285	-0.0827492	-0.0534018	-0.0377259	0.0119992	0.0922642	-0.0600688	-0.23423	Desing Fluency Repeated Total (D-KEFS)	Correlation Coefficient	0.0120929	-0.0830423	-0.17419	0.347581	0.222311	0.138983	0.266423	-0.24602	-0.0578622	.485*	0.24343	.862**	.916**	Desing Fluency Repeated Total (D-KEFS)	Correlation Coefficient	.429*	1
	Sig. (2-tailed)	0.85897	0.111383	0.284646	0.989469	0.121138	0.502456	0.198351	0.272155	0.0857416	0.447918	0.296642	0.825911	0.24059		Sig. (2-tailed)	0.883781	0.664376	0.442895	0.349697	0.628949	0.613098	0.694143	0.799867	0.85791	0.954604	0.660922	0.775472	0.25976		Sig. (2-tailed)	0.95425	0.693111	0.404983	0.0886657	0.285482	0.507609	0.197977	0.235839	0.783524	0.0140912	0.240964	3.12169e-08	1.34156e-10		Sig. (2-tailed)	0.0322932
	N	25	25	25	25	25	25	25	25	25	25	25	25	25		N	25	25	25	25	25	25	25	25	25	25	25	25	25		N	25	25	25	25	25	25	25	25	25	25	25	25	25		N	25	25
Desing Fluency Attempted 1 (D-KEFS)	Correlation Coefficient	0.0715268	0.213878	0.305207	0.197111	0.228865	0.239378	0.292447	0.318865	.471*	.494*	0.305421	0.118865	0.293101	Desing Fluency Attempted 1 (D-KEFS)	Correlation Coefficient	0.0566869	0.110177	0.0986352	0.338871	0.00512419	-0.194031	-0.173549	-0.322816	-0.154734	-0.0169997	-0.0231791	-0.196951	-0.288582	Desing Fluency Attempted 1 (D-KEFS)	Correlation Coefficient	-0.182478	-0.296116	-0.218359	.776**	.564**	0.371051	.688**	-0.119405	0.0830338	0.228604	0.279174	.609**	.647**	Desing Fluency Attempted 1 (D-KEFS)	Correlation Coefficient	.568**	.734**	1
	Sig. (2-tailed)	0.734037	0.304617	0.137923	0.344961	0.271147	0.249129	0.156013	0.120286	0.0176036	0.0120412	0.137633	0.571455	0.155047		Sig. (2-tailed)	0.787822	0.600081	0.639017	0.0975081	0.980606	0.352701	0.406742	0.115506	0.460196	0.935718	0.912428	0.34536	0.16181		Sig. (2-tailed)	0.38264	0.150648	0.294352	5.04182e-06	0.0032872	0.0678368	0.000144476	0.569695	0.693141	0.271709	0.176548	0.00122249	0.000474958		Sig. (2-tailed)	0.00307683	2.97292e-05
	N	25	25	25	25	25	25	25	25	25	25	25	25	25		N	25	25	25	25	25	25	25	25	25	25	25	25	25		N	25	25	25	25	25	25	25	25	25	25	25	25	25		N	25	25	25
Desing Fluency Attempted 2 (D-KEFS)	Correlation Coefficient	0.0765167	0.159839	.426*	0.134019	0.229149	0.31418	0.278168	0.170925	.476*	0.202094	0.184205	0.203139	.465*	Desing Fluency Attempted 2 (D-KEFS)	Correlation Coefficient	0.360933	0.332083	0.339983	.447*	0.304864	0.0657734	-0.132474	-0.253353	-0.0353897	-0.0132258	-0.00905762	-0.143221	-0.111825	Desing Fluency Attempted 2 (D-KEFS)	Correlation Coefficient	0.0187904	0.0939731	-0.144781	.660**	.761**	.511**	.763**	0.126964	-0.0378308	0.285112	.424*	.433*	.769**	Desing Fluency Attempted 2 (D-KEFS)	Correlation Coefficient	0.38093	.667**	.804**
	Sig. (2-tailed)	0.716209	0.445341	0.0337922	0.523031	0.270536	0.12614	0.178178	0.413981	0.0161237	0.332653	0.378075	0.330106	0.0191053		Sig. (2-tailed)	0.0762984	0.104843	0.0963435	0.0249395	0.138388	0.75476	0.527876	0.22172	0.866629	0.949969	0.965725	0.494623	0.594606		Sig. (2-tailed)	0.928963	0.655019	0.489884	0.000327164	1.00601e-05	0.00910436	9.11892e-06	0.54533	0.857519	0.167142	0.0348944	0.0305155	7.145e-06		Sig. (2-tailed)	0.0602885	0.000271549	1.28714e-06
	N	25	25	25	25	25	25	25	25	25	25	25	25	25		N	25	25	25	25	25	25	25	25	25	25	25	25	25		N	25	25	25	25	25	25	25	25	25	25	25	25	25		N	25	25	25
Desing Fluency Attempted 3 (D-KEFS)	Correlation Coefficient	0.0876759	0.190068	0.330979	0.165279	0.0244412	.575**	-0.00328017	0.291302	0.346366	0.386216	0.365445	0.157758	.506**	Desing Fluency Attempted 3 (D-KEFS)	Correlation Coefficient	0.363781	0.312451	0.172758	.539**	0.240214	0.221827	-0.112074	-0.177628	-0.0498117	-0.0787233	-0.110802	-0.0364648	-0.131054	Desing Fluency Attempted 3 (D-KEFS)	Correlation Coefficient	-0.167914	0.0144469	-0.0152779	.650**	.711**	.693**	.792**	-0.00821364	-0.0388862	0.304961	0.346208	0.387196	.569**	Desing Fluency Attempted 3 (D-KEFS)	Correlation Coefficient	.508**	.541**	.697**
	Sig. (2-tailed)	0.676868	0.362812	0.106073	0.429797	0.907679	0.00261771	0.987584	0.157715	0.0898613	0.0565256	0.072431	0.451365	0.00978325		Sig. (2-tailed)	0.0738399	0.128351	0.408916	0.00548461	0.247431	0.28656	0.593781	0.395628	0.81308	0.70837	0.598002	0.862614	0.532347		Sig. (2-tailed)	0.422374	0.945356	0.942218	0.000439564	6.89314e-05	0.000122364	2.41036e-06	0.968917	0.853585	0.138257	0.0900179	0.0558482	0.00300005		Sig. (2-tailed)	0.0095	0.00525907	0.000106515
	N	25	25	25	25	25	25	25	25	25	25	25	25	25		N	25	25	25	25	25	25	25	25	25	25	25	25	25		N	25	25	25	25	25	25	25	25	25	25	25	25	25		N	25	25	25
Desing Fluency Attempted Total (D-KEFS)	Correlation Coefficient	0.0504963	0.183219	.421*	0.182092	0.178926	0.390209	0.202543	0.253482	.477*	0.315624	0.219456	0.159907	.474*	Desing Fluency Attempted Total (D-KEFS)	Correlation Coefficient	0.34446	0.26533	0.260551	.460*	0.205679	0.0648845	-0.14718	-0.289103	-0.0508457	-0.0383981	-0.00838991	-0.109169	-0.147698	Desing Fluency Attempted Total (D-KEFS)	Correlation Coefficient	-0.086249	0.0248311	-0.110951	.744**	.734**	.592**	.814**	-0.00202869	-0.0203005	0.275784	0.347519	.523**	.746**	Desing Fluency Attempted Total (D-KEFS)	Correlation Coefficient	.475*	.710**	.882**
	Sig. (2-tailed)	0.810557	0.380677	0.0358851	0.383663	0.392129	0.0538056	0.331557	0.221476	0.0160028	0.124313	0.291874	0.445144	0.0167107		Sig. (2-tailed)	0.0917617	0.199894	0.208421	0.0206098	0.323964	0.757977	0.482639	0.16102	0.809269	0.855404	0.968251	0.603441	0.481085		Sig. (2-tailed)	0.681856	0.906213	0.597509	2.0033e-05	2.96404e-05	0.00181751	7.36124e-07	0.992321	0.92327	0.182081	0.0887257	0.00727895	1.87321e-05		Sig. (2-tailed)	0.016505	6.94096e-05	5.61082e-09
	N	25	25	25	25	25	25	25	25	25	25	25	25	25		N	25	25	25	25	25	25	25	25	25	25	25	25	25		N	25	25	25	25	25	25	25	25	25	25	25	25	25		N	25	25	25
Desing Fluency % Design Accuracy (D-KEFS)	Correlation Coefficient	-0.0353065	-0.221431	-0.0746384	0.283499	-0.221619	-0.00045137	-0.241759	0.130188	-0.0796374	-0.0154405	-0.201499	0.0335619	-0.147721	Desing Fluency % Design Accuracy (D-KEFS)	Correlation Coefficient	0.189045	-0.0393363	-0.210247	-0.00521743	-0.197832	0.251406	0.195433	-0.0150896	-0.00122378	-0.249495	-0.274552	0.232916	0.295329	Desing Fluency % Design Accuracy (D-KEFS)	Correlation Coefficient	-0.112925	0.141198	0.327572	0.0967519	0.118474	0.332409	0.218774	-0.0297198	-0.0418623	-.660**	-.448*	-.645**	-.692**	Desing Fluency % Design Accuracy (D-KEFS)	Correlation Coefficient	-0.217316	-.756**	-.406*
	Sig. (2-tailed)	0.86694	0.287442	0.722904	0.169662	0.287022	0.998291	0.24431	0.535086	0.705131	0.941604	0.334109	0.873462	0.481015		Sig. (2-tailed)	0.365449	0.851908	0.313096	0.980253	0.343162	0.225412	0.349167	0.942929	0.995368	0.229076	0.184122	0.262519	0.151787		Sig. (2-tailed)	0.590961	0.500801	0.109938	0.645463	0.572728	0.104481	0.293413	0.887853	0.842511	0.000327235	0.0245837	0.000498401	0.000125128		Sig. (2-tailed)	0.296723	1.21982e-05	0.0440958
	N	25	25	25	25	25	25	25	25	25	25	25	25	25		N	25	25	25	25	25	25	25	25	25	25	25	25	25		N	25	25	25	25	25	25	25	25	25	25	25	25	25		N	25	25	25
SDMT Written Score	Correlation Coefficient	-0.0266954	.398*	0.241707	0.0426945	.416*	0.324622	.474*	0.146593	.467*	0.214971	0.256343	0.230497	.401*	SDMT Written Score	Correlation Coefficient	0.209876	.433*	0.255873	0.380823	0.336286	0.245053	-0.101362	-0.170462	0.215731	-0.0654527	0.0877833	-0.0917856	-0.0911265	SDMT Written Score	Correlation Coefficient	-0.0395637	0.00863125	-0.197459	0.383953	0.359586	0.345513	0.38703	-0.0110815	-0.357415	0.376055	0.166087	.487*	.672**	SDMT Written Score	Correlation Coefficient	0.269921	.676**	.529**
	Sig. (2-tailed)	0.899205	0.0486184	0.244415	0.83942	0.0386998	0.113368	0.016709	0.484406	0.0185085	0.302094	0.216128	0.267649	0.0471668		Sig. (2-tailed)	0.31397	0.0307707	0.217	0.0603663	0.100255	0.237744	0.629729	0.415264	0.300346	0.755921	0.676494	0.662579	0.664863		Sig. (2-tailed)	0.851062	0.967338	0.344094	0.0581131	0.0774829	0.0907077	0.0559624	0.958073	0.079421	0.0639275	0.427513	0.0135265	0.000235682		Sig. (2-tailed)	0.19193	0.000206008	0.00649989
	N	25	25	25	25	25	25	25	25	25	25	25	25	25		N	25	25	25	25	25	25	25	25	25	25	25	25	25		N	25	25	25	25	25	25	25	25	25	25	25	25	25		N	25	25	25
SDMT Oral Score	Correlation Coefficient	0.306533	0.089049	0.139314	-0.0215782	.582**	0.327685	0.311977	0.14614	0.38359	0.274585	.439*	0.217435	0.341158	SDMT Oral Score	Correlation Coefficient	0.31643	.432*	0.236551	.409*	0.369044	0.300369	-0.0605127	-0.24238	-0.0212408	0.0650542	0.103496	-0.235415	-0.187212	SDMT Oral Score	Correlation Coefficient	-0.0510988	-0.00801788	-0.144695	0.258883	0.271871	0.314988	0.284501	-0.0604216	-.420*	0.226011	-0.0289655	0.284576	0.316235	SDMT Oral Score	Correlation Coefficient	0.109974	0.366282	0.33789
	Sig. (2-tailed)	0.136134	0.672082	0.506589	0.918456	0.00229155	0.109808	0.128962	0.485773	0.0583709	0.184066	0.0282122	0.296452	0.0951248		Sig. (2-tailed)	0.123302	0.0310045	0.254931	0.0423166	0.0694555	0.144594	0.773855	0.243064	0.919727	0.757363	0.6225	0.257288	0.370202		Sig. (2-tailed)	0.808337	0.969658	0.490144	0.211453	0.188616	0.125115	0.168093	0.774186	0.0366711	0.277331	0.890682	0.167976	0.123546		Sig. (2-tailed)	0.600757	0.0717307	0.0985434
	N	25	25	25	25	25	25	25	25	25	25	25	25	25		N	25	25	25	25	25	25	25	25	25	25	25	25	25		N	25	25	25	25	25	25	25	25	25	25	25	25	25		N	25	25	25
SDMT Speed and Accuracy Index	Correlation Coefficient	0.0376998	0.193642	.523**	-0.000990206	.545**	0.188775	0.320001	0.0398717	.447*	0.210473	0.183916	-0.0123544	0.242573	SDMT Speed and Accuracy Index	Correlation Coefficient	0.376554	.421*	0.3313	0.332173	0.288079	0.201827	-0.248547	-0.147223	-0.0582306	0.0280312	0.0441725	0.0834538	-0.0707149	SDMT Speed and Accuracy Index	Correlation Coefficient	-0.0581157	0.111315	-0.226737	0.217474	0.248437	0.288196	0.223209	0.0106004	-0.0989404	0.160901	0.134115	0.350199	.535**	SDMT Speed and Accuracy Index	Correlation Coefficient	0.358374	.533**	.402*
	Sig. (2-tailed)	0.858007	0.353686	0.0073358	0.996252	0.00488	0.366147	0.118897	0.849915	0.0249287	0.312564	0.378838	0.953261	0.242677		Sig. (2-tailed)	0.0635474	0.0363403	0.105715	0.104744	0.162576	0.333305	0.230908	0.48251	0.782178	0.894189	0.833935	0.691663	0.736951		Sig. (2-tailed)	0.782598	0.596297	0.27575	0.296362	0.23112	0.162397	0.28349	0.959891	0.637975	0.442283	0.52273	0.0861292	0.00589154		Sig. (2-tailed)	0.0785604	0.00604206	0.0465282
	N	25	25	25	25	25	25	25	25	25	25	25	25	25		N	25	25	25	25	25	25	25	25	25	25	25	25	25		N	25	25	25	25	25	25	25	25	25	25	25	25	25		N	25	25	25
HVOT Total	Correlation Coefficient	0.0943892	0.204833	0.231946	0.103318	0.329548	0.310676	0.23657	0.0589428	0.331915	0.255748	0.315642	0.0129545	0.226937	HVOT Total	Correlation Coefficient	0.125313	0.300734	0.130472	0.198298	0.349049	-0.32109	-0.359322	-0.282273	-0.2334	0.345387	0.0858967	-.425*	-0.235488	HVOT Total	Correlation Coefficient	0.154044	-0.0754708	-0.175835	0.125844	0.141148	-0.148432	0.071208	0.287398	-0.0377633	.433*	.499*	-0.00714278	0.160875	HVOT Total	Correlation Coefficient	0.00912378	0.0821553	0.250984
	Sig. (2-tailed)	0.653584	0.326003	0.26457	0.623101	0.107685	0.13065	0.254892	0.779578	0.105029	0.217233	0.124291	0.950994	0.275314		Sig. (2-tailed)	0.550611	0.144084	0.534185	0.342004	0.0872363	0.117576	0.0777172	0.171593	0.261501	0.0908337	0.683089	0.034245	0.257136		Sig. (2-tailed)	0.462223	0.719934	0.400491	0.548909	0.500954	0.478882	0.735181	0.163615	0.85777	0.0306964	0.0111503	0.972968	0.442359		Sig. (2-tailed)	0.965475	0.696235	0.226218
	N	25	25	25	25	25	25	25	25	25	25	25	25	25		N	25	25	25	25	25	25	25	25	25	25	25	25	25		N	25	25	25	25	25	25	25	25	25	25	25	25	25		N	25	25	25
Spatial Addition (WMS-IV)	Correlation Coefficient	0.0516478	0.265466	0.162006	0.260962	-0.235851	0.0786619	0.078943	0.054771	0.152005	-0.0359484	-.404*	-.459*	-0.202071	Spatial Addition (WMS-IV)	Correlation Coefficient	-0.043678	-0.106795	-0.150433	-0.322035	-0.190921	-0.315559	-0.232249	-0.0111326	-0.0169955	0.147345	0.183899	-.428*	-0.152154	Spatial Addition (WMS-IV)	Correlation Coefficient	-0.360817	-0.00178607	0.0686431	.507**	0.278503	0.326027	.498*	-0.0269973	0.345631	0.183647	0.247269	0.196553	0.237656	Spatial Addition (WMS-IV)	Correlation Coefficient	-0.0149594	0.182115	.403*
	Sig. (2-tailed)	0.806316	0.199656	0.439114	0.207676	0.256383	0.708588	0.707591	0.794841	0.468238	0.864543	0.0453918	0.0209431	0.33271		Sig. (2-tailed)	0.83577	0.611387	0.472907	0.116439	0.360622	0.124395	0.263927	0.95788	0.935734	0.482143	0.37888	0.0327422	0.467798		Sig. (2-tailed)	0.0764003	0.993239	0.744403	0.00964251	0.177634	0.111724	0.0112045	0.898071	0.0905902	0.379546	0.233393	0.346356	0.252654		Sig. (2-tailed)	0.94342	0.383604	0.0457916
	N	25	25	25	25	25	25	25	25	25	25	25	25	25		N	25	25	25	25	25	25	25	25	25	25	25	25	25		N	25	25	25	25	25	25	25	25	25	25	25	25	25		N	25	25	25
Visual Reproduction Immediate Recall (WMS-IV)	Correlation Coefficient	-0.172513	.430*	0.347632	0.387867	0.333997	0.288042	0.39864	0.334382	.618**	0.29301	0.101806	0.0474994	0.24757	Visual Reproduction Immediate Recall (WMS-IV)	Correlation Coefficient	0.255733	0.358064	0.0147437	0.249781	0.271587	0.246286	-0.279577	-0.126549	0.0973191	-0.219295	-0.133298	0.0433351	-0.238796	Visual Reproduction Immediate Recall (WMS-IV)	Correlation Coefficient	-.454*	-0.0142357	-0.112805	.497*	0.249979	0.360446	.425*	-0.347023	-0.389454	-0.00496779	-0.340149	0.315561	0.122049	Visual Reproduction Immediate Recall (WMS-IV)	Correlation Coefficient	0.268943	0.222955	0.348677
	Sig. (2-tailed)	0.420189	0.0357682	0.0960113	0.0610964	0.110692	0.172279	0.053666	0.110256	0.00129934	0.164669	0.63596	0.825559	0.243468		Sig. (2-tailed)	0.227765	0.0857971	0.945486	0.239146	0.199225	0.246	0.185804	0.5557	0.650989	0.303212	0.534635	0.840653	0.261114		Sig. (2-tailed)	0.0258608	0.947362	0.599717	0.0135544	0.238762	0.0835834	0.0386161	0.0966338	0.0599552	0.98162	0.103877	0.133075	0.569947		Sig. (2-tailed)	0.203808	0.295008	0.0949485
	N	24	24	24	24	24	24	24	24	24	24	24	24	24		N	24	24	24	24	24	24	24	24	24	24	24	24	24		N	24	24	24	24	24	24	24	24	24	24	24	24	24		N	24	24	24
Visual Reproduction Delayed Recall (WMS-IV)	Correlation Coefficient	-0.0143079	.627**	0.307827	0.0595755	0.224192	0.235011	.442*	0.212967	.489*	0.0848019	0.0795583	-0.0398758	0.255046	Visual Reproduction Delayed Recall (WMS-IV)	Correlation Coefficient	0.0538874	.449*	0.00713276	0.104468	.430*	0.152924	-0.18114	-0.0916407	0.152562	-0.0673955	0.110951	0.02162	-0.205025	Visual Reproduction Delayed Recall (WMS-IV)	Correlation Coefficient	-0.184625	0.0235261	-0.21288	0.317011	0.232237	-0.0523338	0.209882	0.0177437	-0.312492	0.343152	0.180882	0.28208	0.335461	Visual Reproduction Delayed Recall (WMS-IV)	Correlation Coefficient	0.284716	0.370338	0.316786
	Sig. (2-tailed)	0.947095	0.00105275	0.143374	0.782146	0.292268	0.268976	0.0307443	0.317723	0.0152528	0.693599	0.711729	0.853233	0.229062		Sig. (2-tailed)	0.802524	0.027911	0.973612	0.627111	0.0362054	0.475605	0.396958	0.670197	0.476663	0.754357	0.605765	0.920127	0.336523		Sig. (2-tailed)	0.387781	0.91311	0.317925	0.131206	0.274832	0.808113	0.324948	0.934415	0.137096	0.100665	0.397641	0.181732	0.109041		Sig. (2-tailed)	0.17751	0.0748496	0.131494
	N	24	24	24	24	24	24	24	24	24	24	24	24	24		N	24	24	24	24	24	24	24	24	24	24	24	24	24		N	24	24	24	24	24	24	24	24	24	24	24	24	24		N	24	24	24
**. Correlation is significant at the 0.01 level (2-tailed).															**. Correlation is significant at the 0.01 level (2-tailed).															**. Correlation is significant at the 0.01 level (2-tailed).															**. Correlation is significant at the 0.01 level (2-tailed).
*. Correlation is significant at the 0.05 level (2-tailed).															*. Correlation is significant at the 0.05 level (2-tailed).															*. Correlation is significant at the 0.05 level (2-tailed).															*. Correlation is significant at the 0.05 level (2-tailed).
		Age	Years of education	MoCA Visuospatial Executive Total	Attention Total (MoCA)	Language Total (MoCA)	Abstraction (MoCA)	Delayed Recall (MoCA)	Orientation (MoCA)	MoCA Total Score	RAVLT I	RAVLT II	RAVLT III	RAVLT IV			RAVLT V	RAVLT B	RAVLT VI	RAVLT Total I to V	RAVLT Delayed Recall	RAVLT Recognition	RAVLT Recognition Errors	RAVLT A to B	RAVLT B to A	RAVLT Commision Errors	RAVLT Repeated comissions	RAVLT Intrusions	RAVLT Repeated Intrusions			RAVLT Repetitions	RAVLT Trial V-I	RAVLT V-VI	Desing Fluency 1 (D-KEFS)	Desing Fluency 2 (D-KEFS)	Desing Fluency 3 (D-KEFS)	Desing Fluency Total (D-KEFS)	Desing Fluency Set Loss 1 (D-KEFS)	Desing Fluency Set Loss 2 (D-KEFS)	Desing Fluency Set Loss 3 (D-KEFS)	Desing Fluency Set Loss Total (D-KEFS)	Desing Fluency Repeated 1 (D-KEFS)	Desing Fluency Repeated 2 (D-KEFS)			Desing Fluency Repeated 3 (D-KEFS)	Desing Fluency Repeated Total (D-KEFS)	Desing Fluency Attempted 1 (D-KEFS)
Visual Reproduction Recognition (WMS-IV)	Correlation Coefficient	-0.115564	0.323776	0.422236	0.235033	0.0999124	0.349543	0.289331	0.225935	.481*	0.104974	0.0766025	-0.00242595	.460*	Visual Reproduction Recognition (WMS-IV)	Correlation Coefficient	0.278897	0.34308	0.329096	0.266772	.450*	0.124856	-.574**	0.00799226	0.0793327	-0.0360125	-0.0693573	0.0130722	-0.210154	Visual Reproduction Recognition (WMS-IV)	Correlation Coefficient	-0.236587	0.145482	-0.311011	.519*	.455*	0.290268	.501*	-0.126595	-0.0153285	0.374552	0.17071	.453*	.481*	Visual Reproduction Recognition (WMS-IV)	Correlation Coefficient	.478*	.488*	.527*
	Sig. (2-tailed)	0.608563	0.141581	0.0502865	0.29239	0.65821	0.110807	0.191549	0.312005	0.0233845	0.641989	0.734743	0.991451	0.0314228		Sig. (2-tailed)	0.208788	0.118021	0.13478	0.230088	0.035609	0.579841	0.00519682	0.971841	0.725636	0.873586	0.759076	0.953958	0.347878		Sig. (2-tailed)	0.289119	0.518286	0.158882	0.0132638	0.0335247	0.19005	0.0175298	0.57453	0.946021	0.0859027	0.447515	0.0340965	0.0235285		Sig. (2-tailed)	0.0246011	0.0211235	0.011687
	N	22	22	22	22	22	22	22	22	22	22	22	22	22		N	22	22	22	22	22	22	22	22	22	22	22	22	22		N	22	22	22	22	22	22	22	22	22	22	22	22	22		N	22	22	22
Letter-Number Sequencing Test LLNS (WAIS-IV)	Correlation Coefficient	0.157138	0.138925	0.224302	-0.0981433	0.146558	0.198566	0.0215212	0.277803	0.151157	0.229356	0.0641412	0.143608	0.0214925	Letter-Number Sequencing Test LLNS (WAIS-IV)	Correlation Coefficient	0.272106	0.285088	0.259589	0.270658	0.326883	.437*	-0.305201	0.0845202	0.052209	-0.363851	-0.33187	0.0797487	0.00366673	Letter-Number Sequencing Test LLNS (WAIS-IV)	Correlation Coefficient	-0.20361	0.10236	-0.121501	0.256604	0.177887	.447*	0.28557	-0.103289	-0.062092	0.138727	0.0101792	0.120783	0.11261	Letter-Number Sequencing Test LLNS (WAIS-IV)	Correlation Coefficient	0.143967	0.103156	0.0907304
	Sig. (2-tailed)	0.453167	0.507787	0.281078	0.640698	0.484514	0.34134	0.91867	0.178772	0.470754	0.270091	0.76067	0.493445	0.918779		Sig. (2-tailed)	0.188219	0.167179	0.210166	0.190673	0.110732	0.0288635	0.137931	0.687915	0.804251	0.0737796	0.10508	0.704737	0.986121		Sig. (2-tailed)	0.328962	0.626343	0.562891	0.215644	0.394927	0.0252301	0.166431	0.623199	0.768109	0.508398	0.961484	0.565218	0.592006		Sig. (2-tailed)	0.492352	0.623649	0.666237
	N	25	25	25	25	25	25	25	25	25	25	25	25	25		N	25	25	25	25	25	25	25	25	25	25	25	25	25		N	25	25	25	25	25	25	25	25	25	25	25	25	25		N	25	25	25
Letter-Number Sequencing Test Total (WAIS-IV)	Correlation Coefficient	-0.106085	0.0704806	0.196277	-0.0180848	0.240269	0.18104	0.0959902	0.0466796	0.180756	0.113169	0.102177	0.341442	.412*	Letter-Number Sequencing Test Total (WAIS-IV)	Correlation Coefficient	0.369069	0.327722	.535**	.458*	.575**	.411*	-.398*	-0.00561031	0.12835	-0.35309	-0.267165	0.0532727	0.0116422	Letter-Number Sequencing Test Total (WAIS-IV)	Correlation Coefficient	0.120539	0.231458	-0.147028	0.183955	0.299127	0.320351	0.275724	-0.0226329	-0.2709	0.237293	0.0373299	0.106184	0.16193	Letter-Number Sequencing Test Total (WAIS-IV)	Correlation Coefficient	0.114395	0.134241	0.0905192
	Sig. (2-tailed)	0.613773	0.737793	0.347047	0.931624	0.247319	0.386464	0.648077	0.824649	0.387223	0.590157	0.626964	0.094832	0.040816		Sig. (2-tailed)	0.069435	0.109766	0.00584763	0.021304	0.00261669	0.0410548	0.0486886	0.978766	0.540913	0.0833925	0.196685	0.800341	0.955953		Sig. (2-tailed)	0.56601	0.265604	0.483097	0.378735	0.146344	0.118471	0.18218	0.914484	0.190261	0.2534	0.859387	0.613439	0.43933		Sig. (2-tailed)	0.586109	0.522336	0.66697
	N	25	25	25	25	25	25	25	25	25	25	25	25	25		N	25	25	25	25	25	25	25	25	25	25	25	25	25		N	25	25	25	25	25	25	25	25	25	25	25	25	25		N	25	25	25
Symbol Search Correct (WAIS-IV)	Correlation Coefficient	0.110033	.402*	0.230973	-0.0740961	.420*	0.261673	0.37527	0.204699	0.382139	0.226615	0.228638	0.110625	0.298818	Symbol Search Correct (WAIS-IV)	Correlation Coefficient	0.183664	0.314164	0.257251	0.316034	0.389858	0.248212	-0.120537	0.0358361	0.262854	-0.0584372	0.0585862	-0.0115831	-0.0748873	Symbol Search Correct (WAIS-IV)	Correlation Coefficient	-0.0466661	0.0348362	-0.130875	0.162126	0.183432	0.221094	0.172494	-0.162452	-.423*	.522**	0.111643	.543**	.533**	Symbol Search Correct (WAIS-IV)	Correlation Coefficient	0.13816	.628**	0.355693
	Sig. (2-tailed)	0.600563	0.046294	0.266635	0.72484	0.0366866	0.206397	0.0645293	0.326327	0.0594107	0.276015	0.271635	0.598592	0.146782		Sig. (2-tailed)	0.379503	0.126159	0.214448	0.123798	0.0540407	0.231557	0.566017	0.864962	0.204281	0.781424	0.78088	0.956176	0.722015		Sig. (2-tailed)	0.824699	0.868697	0.532912	0.438771	0.380114	0.288195	0.409644	0.437837	0.035238	0.00738848	0.59521	0.00507445	0.00606875		Sig. (2-tailed)	0.510151	0.000783685	0.0809854
	N	25	25	25	25	25	25	25	25	25	25	25	25	25		N	25	25	25	25	25	25	25	25	25	25	25	25	25		N	25	25	25	25	25	25	25	25	25	25	25	25	25		N	25	25	25
Symbol Search Incorrect (WAIS-IV)	Correlation Coefficient	-0.0650441	-0.172661	-0.364682	0.05976	-0.277588	0.012573	-0.288446	0.0647315	-0.311047	0.0500065	0.134414	-0.225479	-0.0715508	Symbol Search Incorrect (WAIS-IV)	Correlation Coefficient	0.00574832	-0.107809	-0.215281	-0.0023923	-0.172497	0.0608021	0.26077	0.0516071	-.459*	0.0646015	-0.0510503	-0.100347	-0.199139	Symbol Search Incorrect (WAIS-IV)	Correlation Coefficient	0.0644563	-0.0269982	-0.00101	-0.129475	-0.0696692	-0.200704	-0.141586	-0.324496	-0.248556	0.0907599	-0.0834786	-0.0936416	-0.0434961	Symbol Search Incorrect (WAIS-IV)	Correlation Coefficient	-0.13934	-0.04812	-0.108951
	Sig. (2-tailed)	0.757399	0.409183	0.073074	0.776597	0.179122	0.952436	0.162016	0.758531	0.130168	0.812362	0.521795	0.278495	0.733951		Sig. (2-tailed)	0.978244	0.607988	0.301381	0.990945	0.409635	0.772801	0.208024	0.806466	0.0211545	0.759002	0.808516	0.63318	0.33992		Sig. (2-tailed)	0.759528	0.898067	0.996177	0.537344	0.740709	0.336059	0.499611	0.113516	0.23089	0.666134	0.691576	0.656162	0.836444		Sig. (2-tailed)	0.506508	0.819324	0.60417
	N	25	25	25	25	25	25	25	25	25	25	25	25	25		N	25	25	25	25	25	25	25	25	25	25	25	25	25		N	25	25	25	25	25	25	25	25	25	25	25	25	25		N	25	25	25
Symbol Search Total (WAIS-IV)	Correlation Coefficient	0.104054	0.38575	0.299285	-0.121928	.498*	0.249134	0.368421	0.133267	.433*	0.0855957	0.130269	0.251009	0.282393	Symbol Search Total (WAIS-IV)	Correlation Coefficient	0.21947	0.334252	0.291466	0.279891	.418*	0.351846	-0.135603	0.0622883	.430*	-0.103388	0.0897874	0.0648414	-0.0595508	Symbol Search Total (WAIS-IV)	Correlation Coefficient	-0.0863384	0.101613	-0.0279274	0.192375	0.23741	0.344528	0.256149	0.0203538	-0.260177	0.273495	0.0905037	.408*	.443*	Symbol Search Total (WAIS-IV)	Correlation Coefficient	0.165943	.478*	0.2649
	Sig. (2-tailed)	0.620615	0.0568494	0.146121	0.56151	0.01129	0.229773	0.0699632	0.525388	0.0305092	0.684143	0.534827	0.22617	0.171404		Sig. (2-tailed)	0.291841	0.102456	0.157471	0.175393	0.0373909	0.0845617	0.518085	0.767395	0.0319968	0.622865	0.669512	0.758133	0.77736		Sig. (2-tailed)	0.681543	0.628876	0.894578	0.356906	0.253159	0.0916929	0.216488	0.923069	0.209096	0.185885	0.667024	0.04297	0.026696		Sig. (2-tailed)	0.42792	0.0156999	0.200652
	N	25	25	25	25	25	25	25	25	25	25	25	25	25		N	25	25	25	25	25	25	25	25	25	25	25	25	25		N	25	25	25	25	25	25	25	25	25	25	25	25	25		N	25	25	25
COWAT F	Correlation Coefficient	-0.303474	.428*	0.371577	.532**	.456*	0.173434	.511**	0.244681	.708**	0.109524	0.154678	0.232133	0.342085	COWAT F	Correlation Coefficient	0.278575	.399*	0.178662	0.336232	0.338483	0.0296164	-0.229266	0.0167872	0.130238	-0.303338	-0.136522	0.31615	0.197352	COWAT F	Correlation Coefficient	0.0669705	0.108842	0.0590341	.399*	0.29767	0.240495	0.392329	-0.109482	-0.285748	-0.0396025	-0.104365	0.0800721	0.181901	COWAT F	Correlation Coefficient	0.239825	0.160519	0.24561
	Sig. (2-tailed)	0.140286	0.0329665	0.0674177	0.00623697	0.0218399	0.407056	0.00898123	0.238479	7.5818e-05	0.602259	0.46036	0.264173	0.0941714		Sig. (2-tailed)	0.177518	0.0482244	0.392839	0.100313	0.0979163	0.88824	0.270284	0.93652	0.534925	0.140474	0.515228	0.123654	0.344359		Sig. (2-tailed)	0.750435	0.604533	0.779245	0.0479843	0.148415	0.246861	0.052404	0.602398	0.166155	0.850917	0.619563	0.703593	0.384173		Sig. (2-tailed)	0.24822	0.443383	0.236645
	N	25	25	25	25	25	25	25	25	25	25	25	25	25		N	25	25	25	25	25	25	25	25	25	25	25	25	25		N	25	25	25	25	25	25	25	25	25	25	25	25	25		N	25	25	25
COWAT A	Correlation Coefficient	-0.153813	.444*	.448*	0.330045	0.37705	0.194372	.716**	0.113105	.725**	0.153572	0.16015	0.214359	0.360857	COWAT A	Correlation Coefficient	0.259717	.420*	0.248293	0.382347	0.350198	0.124876	-0.0729323	-0.256071	0.157348	0.0135784	0.0893837	0.0792258	0.159547	COWAT A	Correlation Coefficient	-0.0704866	0.0123557	-0.338663	.417*	.450*	0.276767	.452*	0.179436	-0.327059	0.101552	0.0538499	0.168459	.469*	COWAT A	Correlation Coefficient	0.180029	0.350158	.399*
	Sig. (2-tailed)	0.462902	0.0260239	0.0247693	0.107123	0.0631714	0.35184	5.75692e-05	0.590367	4.18955e-05	0.463611	0.444443	0.303505	0.076365		Sig. (2-tailed)	0.209933	0.0366668	0.2314	0.0592608	0.0861304	0.552011	0.729002	0.216633	0.452556	0.948637	0.670917	0.706589	0.446184		Sig. (2-tailed)	0.737771	0.953256	0.0977266	0.0382156	0.0239533	0.180465	0.0233738	0.390757	0.110529	0.629084	0.798221	0.420848	0.0180338		Sig. (2-tailed)	0.389167	0.0861685	0.0482335
	N	25	25	25	25	25	25	25	25	25	25	25	25	25		N	25	25	25	25	25	25	25	25	25	25	25	25	25		N	25	25	25	25	25	25	25	25	25	25	25	25	25		N	25	25	25
COWAT S	Correlation Coefficient	-0.0785617	0.368523	0.140757	.454*	.510**	-0.241678	0.379486	0.139226	.481*	0.274668	0.0555065	0.103875	-0.165984	COWAT S	Correlation Coefficient	-0.0499162	-0.0090062	0.205456	-0.0167414	-0.0233888	-0.18561	-0.126244	-0.169087	-0.0980103	-0.0808232	-0.00904522	0.0355914	-0.0216677	COWAT S	Correlation Coefficient	-0.0146599	-0.268745	-0.335321	0.18435	-0.15635	-0.0367466	-0.00563118	-0.0691787	0.0511774	-0.157198	-0.220325	0.0794596	-0.00200343	COWAT S	Correlation Coefficient	0.282717	0.121271	0.2212
	Sig. (2-tailed)	0.708943	0.0698802	0.502153	0.0225319	0.00925722	0.244473	0.061349	0.506861	0.0149363	0.183928	0.792145	0.621219	0.427803		Sig. (2-tailed)	0.812695	0.96592	0.324501	0.936693	0.911639	0.374384	0.547628	0.419094	0.641153	0.700937	0.965772	0.865876	0.918119		Sig. (2-tailed)	0.944552	0.193949	0.101295	0.377694	0.455466	0.861563	0.978687	0.742474	0.808048	0.452992	0.289918	0.705761	0.992417		Sig. (2-tailed)	0.170892	0.563634	0.287959
	N	25	25	25	25	25	25	25	25	25	25	25	25	25		N	25	25	25	25	25	25	25	25	25	25	25	25	25		N	25	25	25	25	25	25	25	25	25	25	25	25	25		N	25	25	25
COWAT Total	Correlation Coefficient	-0.219932	.466*	.416*	.562**	.598**	-0.0108685	.620**	0.169995	.788**	0.177267	0.0822217	0.215422	0.209337	COWAT Total	Correlation Coefficient	0.227201	0.360174	0.319173	0.259597	0.280304	-0.0212159	-0.226779	-0.234139	-0.00613903	-0.227934	-0.00220204	0.190797	0.183148	COWAT Total	Correlation Coefficient	0.0101227	-0.0117562	-0.2927	.441*	0.206824	0.206791	0.35119	0.0158123	-0.210875	-0.136988	-0.19119	0.0852994	0.194937	COWAT Total	Correlation Coefficient	0.309697	0.197476	0.337959
	Sig. (2-tailed)	0.290802	0.0189466	0.0387356	0.00346389	0.00157782	0.958878	0.000944935	0.416564	2.84651e-06	0.396604	0.696001	0.301057	0.315242		Sig. (2-tailed)	0.274742	0.0769643	0.119908	0.210151	0.174731	0.919821	0.275658	0.259951	0.976766	0.273154	0.991665	0.36094	0.380866		Sig. (2-tailed)	0.961697	0.955522	0.155639	0.0271881	0.32122	0.321297	0.0851834	0.9402	0.311619	0.513782	0.359933	0.685182	0.350414		Sig. (2-tailed)	0.131931	0.34405	0.0984705
	N	25	25	25	25	25	25	25	25	25	25	25	25	25		N	25	25	25	25	25	25	25	25	25	25	25	25	25		N	25	25	25	25	25	25	25	25	25	25	25	25	25		N	25	25	25
COWAT Repetitions	Correlation Coefficient	-0.152544	-0.10902	0.046953	0.0388645	0.0310916	0.159719	0.0079542	-0.30429	0	-0.0845294	-0.164234	-0.158983	0.138651	COWAT Repetitions	Correlation Coefficient	0.0625911	0	0.201239	-0.068378	0.115062	-0.030793	-.449*	-0.0243813	0.176423	-0.0307746	0.305951	-0.180065	0.0325252	COWAT Repetitions	Correlation Coefficient	-0.144945	0.107498	0.0692842	0.140312	-0.0776345	0.215895	0.136412	-0.132784	0.0171448	0.172161	-0.0461069	0.148046	-0.0390953	COWAT Repetitions	Correlation Coefficient	-0.0918733	0.0152187	0.0841132
	Sig. (2-tailed)	0.466645	0.60394	0.823638	0.853666	0.88271	0.445686	0.969899	0.13917	1	0.687883	0.432759	0.447814	0.508632		Sig. (2-tailed)	0.766295	1	0.334745	0.745358	0.583911	0.883829	0.0242476	0.907905	0.398891	0.883898	0.136917	0.389071	0.877341		Sig. (2-tailed)	0.489385	0.609031	0.742094	0.50352	0.712234	0.29997	0.515567	0.526904	0.935171	0.410561	0.826768	0.480038	0.852806		Sig. (2-tailed)	0.662275	0.942441	0.689345
	N	25	25	25	25	25	25	25	25	25	25	25	25	25		N	25	25	25	25	25	25	25	25	25	25	25	25	25		N	25	25	25	25	25	25	25	25	25	25	25	25	25		N	25	25	25
COWAT Incorrect	Correlation Coefficient	-0.203092	-0.178714	-0.278185	-0.163301	0.0434058	-0.175542	-0.0165214	-0.388544	-0.209339	0.00994304	0.00426074	0.268234	0.146879	COWAT Incorrect	Correlation Coefficient	-0.0474202	0.102398	0.271455	0.146941	-0.0334327	0.155442	0.130948	0.0929811	0.0778214	-0.103741	0.129019	-0.172843	-0.0815852	COWAT Incorrect	Correlation Coefficient	0.0345479	-0.0724221	-0.121627	-0.0291967	0.190066	0.108431	0.113542	0.38401	-0.065384	-0.262996	0.0507618	-0.363218	-0.152024	COWAT Incorrect	Correlation Coefficient	-0.00844643	-0.179557	-0.00338482
	Sig. (2-tailed)	0.330221	0.392698	0.178151	0.435414	0.83678	0.401289	0.937523	0.0549274	0.315237	0.962377	0.983873	0.194831	0.483545		Sig. (2-tailed)	0.82191	0.626215	0.18932	0.48336	0.873945	0.45812	0.532683	0.658443	0.711571	0.621672	0.538787	0.408681	0.698246		Sig. (2-tailed)	0.869775	0.730828	0.562482	0.889815	0.362817	0.605906	0.588924	0.0580728	0.756169	0.204027	0.809578	0.0743207	0.468184		Sig. (2-tailed)	0.968037	0.390432	0.987188
	N	25	25	25	25	25	25	25	25	25	25	25	25	25		N	25	25	25	25	25	25	25	25	25	25	25	25	25		N	25	25	25	25	25	25	25	25	25	25	25	25	25		N	25	25	25
COWAT Total Errors	Correlation Coefficient	-0.244394	-0.0701923	-0.213788	-0.0374314	0.0580667	0.0693	-0.0132592	-0.33279	-0.111001	0.0754346	0.0125538	0.160482	0.149327	COWAT Total Errors	Correlation Coefficient	-0.0137666	0.157453	0.233672	0.111168	0.0146812	0.119296	-0.101555	0.0233317	0.0903556	-0.0997494	0.183805	-0.271837	-0.111448	COWAT Total Errors	Correlation Coefficient	-0.10503	-0.0713453	-0.0898281	0.0998614	0.105208	0.252301	0.194173	0.244844	-0.0613931	-0.093004	0.0576434	-0.223213	-0.109341	COWAT Total Errors	Correlation Coefficient	0.00170164	-0.121677	0.0727027
	Sig. (2-tailed)	0.239048	0.738829	0.304825	0.859008	0.782777	0.742037	0.949842	0.10406	0.597341	0.720063	0.952508	0.443488	0.476203		Sig. (2-tailed)	0.947926	0.452251	0.26093	0.596785	0.944471	0.570052	0.629075	0.911854	0.667538	0.635215	0.379129	0.188672	0.595857		Sig. (2-tailed)	0.617322	0.734688	0.669371	0.634834	0.616723	0.223709	0.352343	0.238157	0.77065	0.658364	0.784324	0.28348	0.602869		Sig. (2-tailed)	0.993559	0.562322	0.729823
	N	25	25	25	25	25	25	25	25	25	25	25	25	25		N	25	25	25	25	25	25	25	25	25	25	25	25	25		N	25	25	25	25	25	25	25	25	25	25	25	25	25		N	25	25	25
**. Correlation is significant at the 0.01 level (2-tailed).															**. Correlation is significant at the 0.01 level (2-tailed).															**. Correlation is significant at the 0.01 level (2-tailed).															**. Correlation is significant at the 0.01 level (2-tailed).
*. Correlation is significant at the 0.05 level (2-tailed).															*. Correlation is significant at the 0.05 level (2-tailed).															*. Correlation is significant at the 0.05 level (2-tailed).															*. Correlation is significant at the 0.05 level (2-tailed).
		Age	Years of education	MoCA Visuospatial Executive Total	Attention Total (MoCA)	Language Total (MoCA)	Abstraction (MoCA)	Delayed Recall (MoCA)	Orientation (MoCA)	MoCA Total Score	RAVLT I	RAVLT II	RAVLT III	RAVLT IV			RAVLT V	RAVLT B	RAVLT VI	RAVLT Total I to V	RAVLT Delayed Recall	RAVLT Recognition	RAVLT Recognition Errors	RAVLT A to B	RAVLT B to A	RAVLT Commision Errors	RAVLT Repeated comissions	RAVLT Intrusions	RAVLT Repeated Intrusions			RAVLT Repetitions	RAVLT Trial V-I	RAVLT V-VI	Desing Fluency 1 (D-KEFS)	Desing Fluency 2 (D-KEFS)	Desing Fluency 3 (D-KEFS)	Desing Fluency Total (D-KEFS)	Desing Fluency Set Loss 1 (D-KEFS)	Desing Fluency Set Loss 2 (D-KEFS)	Desing Fluency Set Loss 3 (D-KEFS)	Desing Fluency Set Loss Total (D-KEFS)	Desing Fluency Repeated 1 (D-KEFS)	Desing Fluency Repeated 2 (D-KEFS)			Desing Fluency Repeated 3 (D-KEFS)	Desing Fluency Repeated Total (D-KEFS)	Desing Fluency Attempted 1 (D-KEFS)
Tower Test (D-KEFS)	Correlation Coefficient	0.291545	-0.218309	0.127424	-.399*	0.0119403	0.330543	-0.188373	0.0133552	-0.140238	0.240221	0.215245	-0.0325627	0.177293	Tower Test (D-KEFS)	Correlation Coefficient	0.165456	0.129988	-0.151792	0.306751	0.00883759	0.314561	0.124976	-0.051394	0.0439367	0.267887	-0.00923901	0.0171232	-0.0757777	Tower Test (D-KEFS)	Correlation Coefficient	-0.213867	-0.026539	0.1153	-0.0770351	0.370494	0.250314	0.155998	0.278312	-0.0987633	-0.188931	0.0806639	-0.301032	-0.279461	Tower Test (D-KEFS)	Correlation Coefficient	-0.0303431	-0.296513	-0.131363
	Sig. (2-tailed)	0.157353	0.294465	0.543863	0.0480532	0.954827	0.106562	0.367187	0.94948	0.503746	0.247416	0.301463	0.877201	0.396534		Sig. (2-tailed)	0.429295	0.535717	0.468871	0.135841	0.966557	0.125655	0.551691	0.80725	0.83481	0.195431	0.965039	0.935252	0.71884		Sig. (2-tailed)	0.304642	0.899793	0.583129	0.714365	0.068283	0.227501	0.456494	0.177945	0.638579	0.365742	0.7015	0.143667	0.176086		Sig. (2-tailed)	0.885516	0.150076	0.531373
	N	25	25	25	25	25	25	25	25	25	25	25	25	25		N	25	25	25	25	25	25	25	25	25	25	25	25	25		N	25	25	25	25	25	25	25	25	25	25	25	25	25		N	25	25	25
PGPT Time Dominant Hand	Correlation Coefficient	0.0821015	0.00962304	-0.260759	-0.219504	-0.0885155	-0.139874	0.21062	-0.176277	-0.172495	-0.00633576	0.0110578	-0.161311	-0.218423	PGPT Time Dominant Hand	Correlation Coefficient	-.484*	0.0110844	-0.20778	-0.252764	0.0611292	-0.298295	-0.102882	-0.309306	-0.292482	-0.0342005	0.0572403	-.475*	-0.162089	PGPT Time Dominant Hand	Correlation Coefficient	-0.122043	-0.334797	-.424*	-0.0235213	-0.254467	-.446*	-0.255518	-0.104289	-0.211728	0.297237	-0.0171987	0.190008	0.0359115	PGPT Time Dominant Hand	Correlation Coefficient	-0.195211	0.0638668	0.0211871
	Sig. (2-tailed)	0.716436	0.966098	0.241161	0.326343	0.695272	0.534709	0.346785	0.432615	0.442708	0.977676	0.961047	0.47327	0.32879		Sig. (2-tailed)	0.0225363	0.960954	0.353476	0.256411	0.786978	0.177532	0.648674	0.161299	0.186538	0.879901	0.800256	0.025447	0.471109		Sig. (2-tailed)	0.588474	0.127755	0.0493316	0.91725	0.253113	0.0372745	0.251089	0.644176	0.344195	0.179147	0.939446	0.397023	0.873938		Sig. (2-tailed)	0.383975	0.777665	0.925438
	N	22	22	22	22	22	22	22	22	22	22	22	22	22		N	22	22	22	22	22	22	22	22	22	22	22	22	22		N	22	22	22	22	22	22	22	22	22	22	22	22	22		N	22	22	22
PGPT Drops Dominant Hand	Correlation Coefficient	-0.0800061	0.185879	-0.0530507	0.181357	0.352672	0.362484	0.153893	-0.0831762	0.174038	0.333113	0.418588	-0.00667713	0.123437	PGPT Drops Dominant Hand	Correlation Coefficient	0.0262864	.468*	0.0626285	0.211214	0.240828	-0.0241861	-0.209187	-0.0774427	-0.114291	0.0564936	0.0214594	-0.224781	-0.16938	PGPT Drops Dominant Hand	Correlation Coefficient	-0.0714458	-0.146436	-0.123255	-0.0673091	-0.120117	-0.0222251	-0.111887	0.0627994	-0.302943	0.197535	0.0964062	-0.161837	-0.123399	PGPT Drops Dominant Hand	Correlation Coefficient	0.0857597	-0.0764379	0.0195191
	Sig. (2-tailed)	0.723395	0.407551	0.81462	0.419252	0.107433	0.0973383	0.494115	0.712876	0.438575	0.129801	0.0525197	0.976473	0.58419		Sig. (2-tailed)	0.90756	0.0281864	0.781874	0.345396	0.280304	0.914919	0.350152	0.731937	0.612544	0.802811	0.924483	0.31455	0.451113		Sig. (2-tailed)	0.752038	0.515516	0.584749	0.765996	0.594417	0.921796	0.620088	0.781292	0.170547	0.378228	0.669535	0.471808	0.584306		Sig. (2-tailed)	0.70434	0.735293	0.931294
	N	22	22	22	22	22	22	22	22	22	22	22	22	22		N	22	22	22	22	22	22	22	22	22	22	22	22	22		N	22	22	22	22	22	22	22	22	22	22	22	22	22		N	22	22	22
PGPT Time Non-Dominant Hand	Correlation Coefficient	0.232752	-0.160475	-0.106654	-0.221373	-0.0943923	0.19097	0.126264	0.0858732	-0.0605639	0.0112379	0.06027	-0.0238134	0.0563621	PGPT Time Non-Dominant Hand	Correlation Coefficient	-0.205107	0.10507	-0.168339	-0.0575562	0.152624	-0.333001	-0.205311	-0.393884	-0.233939	-0.0132278	-0.00959389	-.550**	-0.112182	PGPT Time Non-Dominant Hand	Correlation Coefficient	0.0483301	-0.110038	-0.093567	0.332099	0.145946	-0.158586	0.180917	-0.0740638	-0.182424	0.408312	0.234322	0.271594	0.212693	PGPT Time Non-Dominant Hand	Correlation Coefficient	-0.235828	0.160183	0.309679
	Sig. (2-tailed)	0.297234	0.475597	0.636639	0.322135	0.676071	0.394592	0.57554	0.703965	0.788904	0.960413	0.789906	0.916225	0.803262		Sig. (2-tailed)	0.359841	0.641684	0.453942	0.799175	0.497727	0.129939	0.359353	0.0697128	0.294708	0.95341	0.966201	0.00804087	0.61916		Sig. (2-tailed)	0.830874	0.625916	0.678756	0.131045	0.516938	0.480876	0.420401	0.743242	0.416474	0.0592218	0.293895	0.221454	0.341949		Sig. (2-tailed)	0.290714	0.47641	0.160768
	N	22	22	22	22	22	22	22	22	22	22	22	22	22		N	22	22	22	22	22	22	22	22	22	22	22	22	22		N	22	22	22	22	22	22	22	22	22	22	22	22	22		N	22	22	22
PGPT Drops Non-Dominant Hand	Correlation Coefficient	-0.0413031	0.278009	-0.139585	0.164987	-0.113623	0.0336841	0.0809725	0.00321745	0.00686414	-0.0609392	-0.0484173	-0.0134601	0.0178019	PGPT Drops Non-Dominant Hand	Correlation Coefficient	0.138468	0.0296888	0.229259	0.00989315	0.328495	0.0363532	-0.0213881	-0.0122788	-0.0519723	0.130188	0.0539585	-0.281718	-0.0256727	PGPT Drops Non-Dominant Hand	Correlation Coefficient	.432*	0.151157	-0.0997103	-0.0164526	0.0814729	-0.223635	-0.0227905	0.166832	-0.147114	.539**	.484*	-0.216167	0.177229	PGPT Drops Non-Dominant Hand	Correlation Coefficient	-0.298503	-0.017534	-0.0866801
	Sig. (2-tailed)	0.848038	0.188387	0.515359	0.441051	0.597057	0.875834	0.706824	0.988095	0.974606	0.77728	0.82224	0.950226	0.9342		Sig. (2-tailed)	0.518759	0.890469	0.281207	0.963406	0.11706	0.866079	0.920982	0.954589	0.809414	0.544296	0.802269	0.182317	0.905216		Sig. (2-tailed)	0.035131	0.480779	0.642963	0.939178	0.705091	0.2935	0.915818	0.435886	0.492725	0.0065217	0.0165813	0.310333	0.407399		Sig. (2-tailed)	0.156531	0.935188	0.687144
	N	24	24	24	24	24	24	24	24	24	24	24	24	24		N	24	24	24	24	24	24	24	24	24	24	24	24	24		N	24	24	24	24	24	24	24	24	24	24	24	24	24		N	24	24	24
PGPT Pegs at 5 minutes Non-Dominant Hand	Correlation Coefficient	0.169158	.429*	0.382483	0.0632637	0.107455	0.310715	0.131302	0.214752	0.364245	.443*	0.363622	-0.072409	0.149895	PGPT Pegs at 5 minutes Non-Dominant Hand	Correlation Coefficient	0.187164	0.306816	-0.271291	0.327512	0.0882886	0.00508558	0.134691	-0.109602	-0.252346	0.103142	-0.0607655	-0.117873	-0.170077	PGPT Pegs at 5 minutes Non-Dominant Hand	Correlation Coefficient	-0.404052	-0.181162	0.0351129	0.269737	0.311671	0.327012	0.3392	0.208111	-0.0497246	0.0776827	0.187613	0.0181918	0.148402	PGPT Pegs at 5 minutes Non-Dominant Hand	Correlation Coefficient	0.190318	0.0843	0.198533
	Sig. (2-tailed)	0.42942	0.0362411	0.0650953	0.769005	0.617237	0.139464	0.540827	0.313587	0.080143	0.0303111	0.0807001	0.736694	0.484491		Sig. (2-tailed)	0.381171	0.144761	0.199734	0.118225	0.681632	0.981184	0.530336	0.610183	0.234198	0.631513	0.777899	0.583314	0.426883		Sig. (2-tailed)	0.0502079	0.396899	0.87061	0.202423	0.138187	0.118821	0.104908	0.329141	0.817518	0.718252	0.380009	0.932762	0.488903		Sig. (2-tailed)	0.373051	0.695327	0.352376
	N	24	24	24	24	24	24	24	24	24	24	24	24	24		N	24	24	24	24	24	24	24	24	24	24	24	24	24		N	24	24	24	24	24	24	24	24	24	24	24	24	24		N	24	24	24
STROOP Word	Correlation Coefficient	0.342334	0.0844061	0.271788	0.0217551	0.29409	0.14901	0.231531	0.185817	0.356665	0.24421	0.206949	-0.0254845	0.222059	STROOP Word	Correlation Coefficient	0.332051	0.127793	0.146521	0.264838	0.241823	.413*	0.0160824	-0.146611	0.136096	0.226883	0.124953	0.0735235	-0.179859	STROOP Word	Correlation Coefficient	-0.166542	0.0103546	-0.117525	0.211627	0.374524	0.17755	0.252025	-0.0952751	-0.219207	0.0298669	-0.099913	0.0949654	0.0278528	STROOP Word	Correlation Coefficient	0.185374	0.132819	0.201955
	Sig. (2-tailed)	0.0939171	0.688316	0.188755	0.917789	0.153594	0.477153	0.26545	0.373842	0.0800998	0.239413	0.32092	0.903756	0.286044		Sig. (2-tailed)	0.104878	0.542686	0.484626	0.200761	0.244181	0.0402296	0.93918	0.484353	0.516551	0.275432	0.551763	0.726887	0.389623		Sig. (2-tailed)	0.426231	0.960821	0.575831	0.309856	0.065105	0.39584	0.224234	0.650535	0.292435	0.887301	0.634658	0.6516	0.894858		Sig. (2-tailed)	0.375003	0.526794	0.332993
	N	25	25	25	25	25	25	25	25	25	25	25	25	25		N	25	25	25	25	25	25	25	25	25	25	25	25	25		N	25	25	25	25	25	25	25	25	25	25	25	25	25		N	25	25	25
STROOP Colour	Correlation Coefficient	0.273685	0.122732	.407*	0.022995	0.0560999	0.0135778	0.270002	0.140518	0.322714	.408*	0.304163	0.0527091	0.292902	STROOP Colour	Correlation Coefficient	0.202526	0.00498014	0.198577	0.346445	0.143787	0.029842	-0.03088	-0.0748229	0.185905	0.186009	-0.0268092	0.113931	-0.00663594	STROOP Colour	Correlation Coefficient	-0.0210119	-0.131201	-0.0785316	0.261023	.411*	0.116806	0.260727	0.079693	0.142761	0.267629	0.304942	0.238262	0.256641	STROOP Colour	Correlation Coefficient	0.362704	0.359015	.450*
	Sig. (2-tailed)	0.185566	0.55891	0.0433927	0.913121	0.789971	0.948639	0.191792	0.502887	0.115627	0.0429997	0.139343	0.802412	0.155341		Sig. (2-tailed)	0.331598	0.981151	0.341311	0.0897835	0.492898	0.887394	0.883503	0.722245	0.373613	0.37334	0.898777	0.58764	0.974886		Sig. (2-tailed)	0.920589	0.531884	0.70905	0.207568	0.0412351	0.578185	0.208101	0.704934	0.496024	0.195878	0.138282	0.251409	0.215575		Sig. (2-tailed)	0.0747622	0.0779891	0.0240381
	N	25	25	25	25	25	25	25	25	25	25	25	25	25		N	25	25	25	25	25	25	25	25	25	25	25	25	25		N	25	25	25	25	25	25	25	25	25	25	25	25	25		N	25	25	25
STROOP Colour-Word	Correlation Coefficient	0.0280213	-0.0445027	.491*	0.137032	.479*	0.0201481	0.172698	0.173012	.434*	0.144296	0.128097	0.371743	0.331337	STROOP Colour-Word	Correlation Coefficient	.517**	0.285174	.472*	.437*	0.393367	0.124324	-0.134836	-0.20859	-0.0564681	-0.0476979	-0.294616	0.170415	-0.0345756	STROOP Colour-Word	Correlation Coefficient	.399*	0.252317	-0.0398702	0.219956	.489*	0.134359	0.292924	0.197616	-0.0227456	-0.0748694	0.248008	-0.0210722	0.28407	STROOP Colour-Word	Correlation Coefficient	0.242834	0.184625	0.314678
	Sig. (2-tailed)	0.894226	0.832711	0.0126621	0.513644	0.0155307	0.923844	0.409081	0.408218	0.0300168	0.491354	0.541717	0.0672853	0.105673		Sig. (2-tailed)	0.00810825	0.167045	0.0172224	0.0289779	0.0517282	0.553782	0.520476	0.317012	0.788623	0.820884	0.152826	0.415395	0.869672		Sig. (2-tailed)	0.0480634	0.223678	0.84992	0.290747	0.0131942	0.521968	0.155308	0.343702	0.91406	0.722079	0.231953	0.920362	0.168766		Sig. (2-tailed)	0.242154	0.37697	0.125507
	N	25	25	25	25	25	25	25	25	25	25	25	25	25		N	25	25	25	25	25	25	25	25	25	25	25	25	25		N	25	25	25	25	25	25	25	25	25	25	25	25	25		N	25	25	25
**. Correlation is significant at the 0.01 level (2-tailed).															**. Correlation is significant at the 0.01 level (2-tailed).															**. Correlation is significant at the 0.01 level (2-tailed).															**. Correlation is significant at the 0.01 level (2-tailed).
*. Correlation is significant at the 0.05 level (2-tailed).															*. Correlation is significant at the 0.05 level (2-tailed).															*. Correlation is significant at the 0.05 level (2-tailed).															*. Correlation is significant at the 0.05 level (2-tailed).
[truncated: 37 more columns]
